# Supplementary material for: (+)-(1S,5R,6R)-6-[(S)-1-Hy­droxy-2-(meth­oxy­meth­yloxy)eth­yl]-1-methyl-3-trichloro­methyl-2-aza-4,7-dioxa­bicyclo­[3.3.0]oct-2-en-8-one
Source: Acta Crystallogr Sect E Struct Rep Online. 2012 Oct 20;68(Pt 11):o3185. doi: 10.1107/S1600536812042912 (PMC3515276; doi:10.1107/S1600536812042912)
Supplement: Supplementary file 1 [file e-68-o3185-sup1.cif]

##############################################################################
#                                                                            #
# This CIF contains the data in a paper accepted for publication in          #
# Acta Crystallographica Section E. It conforms to the requirements of       #
# Notes for Authors for Acta Crystallographica Section E, and has been       #
# peer reviewed under the auspices of the IUCr Commission on Journals.       #
#                                                                            #
# Full details of the Crystallographic Information File format               #
# are given in the paper "The Crystallographic Information File (CIF):       #
# a New Standard Archive File for Crystallography" by S. R. Hall, F. H.      #
# Allen and I. D. Brown [Acta Cryst. (1991), A47, 655-685].                  #
#                                                                            #
# The current version of the core CIF dictionary is obtainable from          #
# ftp://ftp.iucr.org/pub/cif_core.dic.                                       #
#                                                                            #
# Software is freely available for graphical display of the structure(s)     #
# in this CIF. For information consult the CIF software page                 #
# http://www.iucr.org/resources/cif/software.                                #
#                                                                            #
# This file may be used for bona fide research purposes within the           #
# scientific community so long as proper attribution is given to the journal # 
# article from which it was obtained.                                        #
#                                                                            #
##############################################################################
data_global
_audit_creation_method     'APEX2 v2012.2-0'
_journal_data_validation_number     ?
_journal_date_recd_electronic     2012-10-09
_journal_date_accepted     2012-10-15
_journal_name_full     'Acta Crystallographica, Section E'
_journal_year     2012
_journal_volume     68
_journal_issue     11
_journal_page_first     o3185
_journal_page_last     o3185
_journal_paper_category     QO
_journal_paper_doi     10.1107/S1600536812042912
_journal_coeditor_code     IS5207
_publ_contact_author_name     'Oishi, Takeshi'
_publ_contact_author_address
;
School of Medicine,
Keio university,
Hiyoshi 4-1-1, Kohoku-ku,
Yokohama 223-8521,
Japan
;
_publ_contact_author_email     'oec@a6.keio.jp'
_publ_contact_author_fax     '(81) 45 566 1311'
_publ_contact_author_phone     '(81) 45 566 1311'
_publ_section_title
;\
(+)-(1<i>S</i>,5<i>R</i>,6<i>R</i>)-6-[(<i>S</i>)-1-Hydroxy-2-\
(methoxymethyloxy)ethyl]-1-methyl-3-trichloromethyl-2-aza-4,7-\
dioxabicyclo[3.3.0]oct-2-en-8-one
;
loop_
    _publ_author_name
    _publ_author_address
    'Oishi, Takeshi'
;
School of Medicine,
Keio University,
Hiyoshi 4-1-1, Kohoku-ku,
Yokohama 223-8521,
Japan
;
    'Oishi, Hiroki'
;
Department of Applied Chemistry,
Faculty of Science and Technology,
Keio University,
Hiyoshi 3-14-1, Kohoku-ku,
Yokohama 223-8522,
Japan
;
    'Tsuzaki, Syun'
;
Department of Applied Chemistry,
Faculty of Science and Technology,
Keio University,
Hiyoshi 3-14-1, Kohoku-ku,
Yokohama 223-8522,
Japan
;
    'Sato, Takaaki'
;
Department of Applied Chemistry,
Faculty of Science and Technology,
Keio University,
Hiyoshi 3-14-1, Kohoku-ku,
Yokohama 223-8522,
Japan
;
    'Chida, Noritaka'
;
Department of Applied Chemistry,
Faculty of Science and Technology,
Keio University,
Hiyoshi 3-14-1, Kohoku-ku,
Yokohama 223-8522,
Japan
;
data_I
_chemical_name_systematic
;\
(+)-(1<i>S</i>,5<i>R</i>,6<i>R</i>)-6-[(<i>S</i>)-1-Hydroxy-2-\
(methoxymethyloxy)ethyl]-1-methyl-3-trichloromethyl-2-aza-4,7-\
dioxabicyclo[3.3.0]oct-2-en-8-one
;
_chemical_name_common     ?
_chemical_formula_moiety     'C11 H14 Cl3 N O6'
_chemical_formula_sum     'C11 H14 Cl3 N O6'
_chemical_formula_iupac     'C11 H14 Cl3 N O6'
_chemical_formula_weight     362.58
_chemical_melting_point     409.7
_space_group_crystal_system     monoclinic
_space_group_name_H-M_alt     'P 1 21 1'
_space_group_name_Hall     'P 2yb'
loop_
    _symmetry_equiv_pos_as_xyz
    'x, y, z'
    '-x, y+1/2, -z'
_cell_length_a     8.9311(7)
_cell_length_b     6.0283(4)
_cell_length_c     13.8694(10)
_cell_angle_alpha     90.00
_cell_angle_beta     99.699(2)
_cell_angle_gamma     90.00
_cell_volume     736.05(9)
_cell_formula_units_Z     2
_cell_measurement_reflns_used     5778
_cell_measurement_theta_min     2.3135
_cell_measurement_theta_max     25.1150
_cell_measurement_temperature     90
_exptl_crystal_description     prism
_exptl_crystal_colour     colourless
_exptl_crystal_size_max     0.500
_exptl_crystal_size_mid     0.250
_exptl_crystal_size_min     0.160
_exptl_crystal_density_diffrn     1.636
_exptl_crystal_density_meas     ?
_exptl_crystal_density_method     'not measured'
_exptl_crystal_F_000     372
_exptl_absorpt_coefficient_mu     0.648
_exptl_absorpt_correction_type     multi-scan
_exptl_absorpt_process_details     '(SADABS; Bruker, 2012)'
_exptl_absorpt_correction_T_min     0.7377
_exptl_absorpt_correction_T_max     0.9035
_exptl_special_details     ?
_diffrn_ambient_temperature     90
_diffrn_radiation_type     MoK\a
_diffrn_radiation_wavelength     0.71073
_diffrn_radiation_source     'fine-focus sealed tube'
_diffrn_radiation_monochromator     graphite
_diffrn_measurement_device_type     'Bruker D8 goniometer'
_diffrn_measurement_method     '\w scans'
_diffrn_detector_area_resol_mean     10.4167
_diffrn_reflns_number     6662
_diffrn_reflns_av_R_equivalents     0.0279
_diffrn_reflns_av_sigmaI/netI     0.0301
_diffrn_reflns_theta_min     2.31
_diffrn_reflns_theta_max     25.12
_diffrn_reflns_theta_full     25.12
_diffrn_measured_fraction_theta_max     0.980
_diffrn_measured_fraction_theta_full     0.980
_diffrn_reflns_limit_h_min     -10
_diffrn_reflns_limit_h_max     10
_diffrn_reflns_limit_k_min     -7
_diffrn_reflns_limit_k_max     6
_diffrn_reflns_limit_l_min     -16
_diffrn_reflns_limit_l_max     16
_refine_special_details
;
Refinement of <i>F</i>^2^ against ALL reflections. The weighted <i>R</i>-factor
<i>wR</i> and goodness of fit <i>S</i> are based on <i>F</i>^2^, conventional
<i>R</i>-factors <i>R</i> are based on <i>F</i>, with <i>F</i> set to zero for
negative <i>F</i>^2^. The threshold expression of <i>F</i>^2^ >
\s(<i>F</i>^2^) is used only for calculating <i>R</i>-factors(gt) <i>etc</i>.
and is not relevant to the choice of reflections for refinement.
<i>R</i>-factors based on <i>F</i>^2^ are statistically about twice as large
as those based on <i>F</i>, and <i>R</i>- factors based on ALL data will be
even larger.
;
_reflns_number_total     2364
_reflns_number_gt     2291
_reflns_threshold_expression     >2sigma(I)
_refine_ls_structure_factor_coef     Fsqd
_refine_ls_matrix_type     full
_refine_ls_R_factor_all     0.0278
_refine_ls_R_factor_gt     0.0266
_refine_ls_wR_factor_gt     0.0671
_refine_ls_wR_factor_ref     0.0687
_refine_ls_goodness_of_fit_ref     1.341
_refine_ls_restrained_S_all     1.341
_refine_ls_number_reflns     2364
_refine_ls_number_parameters     193
_refine_ls_number_restraints     1
_refine_ls_hydrogen_treatment     constr
_refine_ls_weighting_scheme     calc
_refine_ls_weighting_details
         'calc w=1/[\s^2^(Fo^2^)+(0.0338P)^2^+0.0000P] where P=(Fo^2^+2Fc^2^)/3'
_atom_sites_solution_hydrogens     geom
_atom_sites_solution_primary     direct
_atom_sites_solution_secondary     difmap
_refine_ls_shift/su_max     0.001
_refine_ls_shift/su_mean     0.000
_refine_diff_density_max     0.369
_refine_diff_density_min     -0.215
_refine_ls_extinction_method     none
_refine_ls_extinction_coef     ?
_refine_ls_abs_structure_details     'Flack (1983), 947 Friedel pairs'
_refine_ls_abs_structure_Flack     0.01(5)
loop_
    _atom_type_symbol
    _atom_type_description
    _atom_type_scat_dispersion_real
    _atom_type_scat_dispersion_imag
    _atom_type_scat_source
    'C' 'C' 0.0033 0.0016
                         'International Tables Vol C Tables 4.2.6.8 and 6.1.1.4'
    'H' 'H' 0.0000 0.0000
                         'International Tables Vol C Tables 4.2.6.8 and 6.1.1.4'
    'N' 'N' 0.0061 0.0033
                         'International Tables Vol C Tables 4.2.6.8 and 6.1.1.4'
    'O' 'O' 0.0106 0.0060
                         'International Tables Vol C Tables 4.2.6.8 and 6.1.1.4'
    'Cl' 'Cl' 0.1484 0.1585
                         'International Tables Vol C Tables 4.2.6.8 and 6.1.1.4'
_computing_data_collection     'APEX2 (Bruker, 2012)'
_computing_cell_refinement     'SAINT (Bruker, 2012)'
_computing_data_reduction     'SAINT (Bruker, 2012)'
_computing_structure_solution     'SHELXS97 (Sheldrick, 2008)'
_computing_structure_refinement     'SHELXL97 (Sheldrick, 2008)'
_computing_molecular_graphics     '<i>Mercury</i> (Macrae <i>et al.</i>, 2006)'
_computing_publication_material     'SHELXL97 (Sheldrick, 2008)'
loop_
    _atom_site_type_symbol
    _atom_site_label
    _atom_site_fract_x
    _atom_site_fract_y
    _atom_site_fract_z
    _atom_site_U_iso_or_equiv
    _atom_site_adp_type
    _atom_site_calc_flag
    _atom_site_refinement_flags
    _atom_site_occupancy
    _atom_site_symmetry_multiplicity
    _atom_site_disorder_assembly
    _atom_site_disorder_group
    C C1 0.7195(2) 0.5236(4) 0.43062(15) 0.0152(5) Uani d . 1 1 . .
    N N2 0.7869(2) 0.3750(3) 0.36335(12) 0.0139(4) Uani d . 1 1 . .
    C C3 0.8554(2) 0.5035(4) 0.31378(15) 0.0134(5) Uani d . 1 1 . .
    O O4 0.85179(17) 0.7255(3) 0.32714(10) 0.0156(3) Uani d . 1 1 . .
    C C5 0.7464(2) 0.7590(4) 0.39563(15) 0.0148(5) Uani d . 1 1 . .
    H H5 0.7928 0.8550 0.4516 0.018 Uiso calc R 1 1 . .
    C C6 0.5893(2) 0.8481(4) 0.34831(15) 0.0142(5) Uani d . 1 1 . .
    H H6 0.5652 0.9825 0.3851 0.017 Uiso calc R 1 1 . .
    O O7 0.48036(16) 0.6720(3) 0.36046(10) 0.0162(4) Uani d . 1 1 . .
    C C8 0.5464(2) 0.4965(4) 0.40903(15) 0.0142(5) Uani d . 1 1 . .
    O O9 0.47385(18) 0.3412(3) 0.42994(10) 0.0181(4) Uani d . 1 1 . .
    C C10 0.5688(3) 0.9041(4) 0.24039(15) 0.0161(5) Uani d . 1 1 . .
    H H10 0.6464 1.0185 0.2316 0.019 Uiso calc R 1 1 . .
    C C11 0.4125(3) 1.0049(4) 0.20566(15) 0.0165(5) Uani d . 1 1 . .
    H H11A 0.3335 0.9027 0.2216 0.020 Uiso calc R 1 1 . .
    H H11B 0.4039 1.1462 0.2408 0.020 Uiso calc R 1 1 . .
    O O12 0.59596(18) 0.7153(3) 0.18539(11) 0.0208(4) Uani d . 1 1 . .
    H H12 0.5132 0.6520 0.1642 0.031 Uiso calc R 1 1 . .
    O O13 0.38660(19) 1.0460(3) 0.10212(11) 0.0205(4) Uani d . 1 1 . .
    C C14 0.4558(3) 1.2396(4) 0.07599(16) 0.0192(5) Uani d . 1 1 . .
    H H14A 0.4577 1.2365 0.0049 0.023 Uiso calc R 1 1 . .
    H H14B 0.5622 1.2437 0.1105 0.023 Uiso calc R 1 1 . .
    O O15 0.38097(18) 1.4326(3) 0.09848(11) 0.0195(4) Uani d . 1 1 . .
    C C16 0.2416(3) 1.4735(5) 0.03432(17) 0.0256(6) Uani d . 1 1 . .
    H H16A 0.1663 1.3625 0.0456 0.038 Uiso calc R 1 1 . .
    H H16B 0.2582 1.4641 -0.0336 0.038 Uiso calc R 1 1 . .
    H H16C 0.2045 1.6220 0.0468 0.038 Uiso calc R 1 1 . .
    C C17 0.7852(3) 0.4676(4) 0.53576(15) 0.0194(5) Uani d . 1 1 . .
    H H17A 0.8962 0.4793 0.5454 0.029 Uiso calc R 1 1 . .
    H H17B 0.7564 0.3159 0.5503 0.029 Uiso calc R 1 1 . .
    H H17C 0.7455 0.5714 0.5796 0.029 Uiso calc R 1 1 . .
    C C18 0.9561(2) 0.4317(4) 0.24145(15) 0.0155(5) Uani d . 1 1 . .
    Cl Cl19 0.95353(6) 0.14171(10) 0.22820(4) 0.02283(16) Uani d . 1 1 . .
    Cl Cl20 1.14459(6) 0.51691(10) 0.28730(4) 0.02415(16) Uani d . 1 1 . .
    Cl Cl21 0.89393(7) 0.55359(12) 0.12613(4) 0.03251(19) Uani d . 1 1 . .
loop_
    _atom_site_aniso_label
    _atom_site_aniso_U_11
    _atom_site_aniso_U_22
    _atom_site_aniso_U_33
    _atom_site_aniso_U_12
    _atom_site_aniso_U_13
    _atom_site_aniso_U_23
    C1 0.0208(12) 0.0143(12) 0.0113(10) 0.0026(11) 0.0052(9) -0.0013(10)
    N2 0.0157(10) 0.0130(10) 0.0135(8) 0.0008(8) 0.0040(8) 0.0008(8)
    C3 0.0127(11) 0.0159(12) 0.0107(10) -0.0001(10) -0.0005(8) -0.0026(10)
    O4 0.0157(8) 0.0130(8) 0.0195(8) -0.0007(7) 0.0071(6) 0.0001(7)
    C5 0.0158(11) 0.0172(13) 0.0122(10) 0.0006(10) 0.0050(8) -0.0015(11)
    C6 0.0191(12) 0.0100(11) 0.0147(10) -0.0041(10) 0.0063(9) -0.0026(10)
    O7 0.0162(8) 0.0161(9) 0.0174(8) -0.0006(7) 0.0061(6) 0.0032(7)
    C8 0.0219(12) 0.0125(12) 0.0094(10) 0.0023(11) 0.0065(9) -0.0024(10)
    O9 0.0228(9) 0.0154(9) 0.0174(7) -0.0033(7) 0.0074(7) 0.0001(7)
    C10 0.0195(12) 0.0159(12) 0.0143(10) -0.0009(10) 0.0064(9) -0.0022(10)
    C11 0.0216(11) 0.0175(13) 0.0109(10) -0.0012(10) 0.0041(9) 0.0026(10)
    O12 0.0208(9) 0.0239(9) 0.0179(8) 0.0014(8) 0.0035(7) -0.0072(8)
    O13 0.0294(9) 0.0177(9) 0.0135(8) -0.0011(8) 0.0010(7) 0.0023(7)
    C14 0.0231(13) 0.0195(12) 0.0164(11) 0.0038(11) 0.0071(9) 0.0027(11)
    O15 0.0219(9) 0.0171(8) 0.0194(8) 0.0012(7) 0.0038(7) 0.0004(8)
    C16 0.0234(13) 0.0262(15) 0.0257(12) 0.0023(11) -0.0005(10) -0.0014(12)
    C17 0.0190(12) 0.0231(14) 0.0168(11) 0.0052(10) 0.0048(9) 0.0037(11)
    C18 0.0158(12) 0.0159(12) 0.0151(11) -0.0009(10) 0.0032(9) -0.0003(10)
    Cl19 0.0254(3) 0.0168(3) 0.0290(3) -0.0034(3) 0.0126(3) -0.0074(3)
    Cl20 0.0162(3) 0.0259(3) 0.0317(3) -0.0044(3) 0.0079(2) -0.0094(3)
    Cl21 0.0345(4) 0.0461(5) 0.0202(3) 0.0192(3) 0.0139(3) 0.0130(3)
_geom_special_details
;
All e.s.d.'s (except the e.s.d. in the dihedral angle between two l.s. planes)
are estimated using the full covariance matrix. The cell e.s.d.'s are taken
into account individually in the estimation of e.s.d.'s in distances, angles
and torsion angles; correlations between e.s.d.'s in cell parameters are only
used when they are defined by crystal symmetry. An approximate (isotropic)
treatment of cell e.s.d.'s is used for estimating e.s.d.'s involving l.s.
planes.
;
loop_
    _geom_bond_atom_site_label_1
    _geom_bond_atom_site_label_2
    _geom_bond_site_symmetry_2
    _geom_bond_distance
    _geom_bond_publ_flag
    C1 N2 . 1.491(3) ?
    C1 C17 . 1.515(3) ?
    C1 C5 . 1.532(3) ?
    C1 C8 . 1.533(3) ?
    N2 C3 . 1.260(3) ?
    C3 O4 . 1.352(3) ?
    C3 C18 . 1.519(3) ?
    O4 C5 . 1.459(3) ?
    C5 C6 . 1.542(3) ?
    C5 H5 . 1.0000 ?
    C6 O7 . 1.468(3) ?
    C6 C10 . 1.515(3) ?
    C6 H6 . 1.0000 ?
    O7 C8 . 1.337(3) ?
    C8 O9 . 1.202(3) ?
    C10 O12 . 1.414(3) ?
    C10 C11 . 1.524(3) ?
    C10 H10 . 1.0000 ?
    C11 O13 . 1.437(2) ?
    C11 H11A . 0.9900 ?
    C11 H11B . 0.9900 ?
    O12 H12 . 0.8400 ?
    O13 C14 . 1.396(3) ?
    C14 O15 . 1.403(3) ?
    C14 H14A . 0.9900 ?
    C14 H14B . 0.9900 ?
    O15 C16 . 1.424(3) ?
    C16 H16A . 0.9800 ?
    C16 H16B . 0.9800 ?
    C16 H16C . 0.9800 ?
    C17 H17A . 0.9800 ?
    C17 H17B . 0.9800 ?
    C17 H17C . 0.9800 ?
    C18 Cl19 . 1.757(3) ?
    C18 Cl21 . 1.763(2) ?
    C18 Cl20 . 1.773(2) ?
    Cl19 O4 1_545 3.0697(17) ?
    Cl20 O7 1_655 3.1419(16) ?
loop_
    _geom_angle_atom_site_label_1
    _geom_angle_atom_site_label_2
    _geom_angle_atom_site_label_3
    _geom_angle_site_symmetry_1
    _geom_angle_site_symmetry_3
    _geom_angle
    _geom_angle_publ_flag
    N2 C1 C17 . . 109.67(18) ?
    N2 C1 C5 . . 104.89(16) ?
    C17 C1 C5 . . 117.1(2) ?
    N2 C1 C8 . . 108.29(17) ?
    C17 C1 C8 . . 112.22(18) ?
    C5 C1 C8 . . 104.10(18) ?
    C3 N2 C1 . . 104.83(19) ?
    N2 C3 O4 . . 120.6(2) ?
    N2 C3 C18 . . 125.5(2) ?
    O4 C3 C18 . . 113.8(2) ?
    C3 O4 C5 . . 105.01(17) ?
    O4 C5 C1 . . 103.34(17) ?
    O4 C5 C6 . . 114.30(16) ?
    C1 C5 C6 . . 106.11(18) ?
    O4 C5 H5 . . 110.9 ?
    C1 C5 H5 . . 110.9 ?
    C6 C5 H5 . . 110.9 ?
    O7 C6 C10 . . 107.59(17) ?
    O7 C6 C5 . . 105.81(18) ?
    C10 C6 C5 . . 116.62(18) ?
    O7 C6 H6 . . 108.9 ?
    C10 C6 H6 . . 108.9 ?
    C5 C6 H6 . . 108.9 ?
    C8 O7 C6 . . 112.65(16) ?
    O9 C8 O7 . . 121.9(2) ?
    O9 C8 C1 . . 127.1(2) ?
    O7 C8 C1 . . 111.04(19) ?
    O12 C10 C11 . . 112.46(18) ?
    O12 C10 C6 . . 110.51(19) ?
    C11 C10 C6 . . 110.68(17) ?
    O12 C10 H10 . . 107.7 ?
    C11 C10 H10 . . 107.7 ?
    C6 C10 H10 . . 107.7 ?
    O13 C11 C10 . . 111.67(17) ?
    O13 C11 H11A . . 109.3 ?
    C10 C11 H11A . . 109.3 ?
    O13 C11 H11B . . 109.3 ?
    C10 C11 H11B . . 109.3 ?
    H11A C11 H11B . . 107.9 ?
    C10 O12 H12 . . 109.5 ?
    C14 O13 C11 . . 113.55(17) ?
    O13 C14 O15 . . 112.79(17) ?
    O13 C14 H14A . . 109.0 ?
    O15 C14 H14A . . 109.0 ?
    O13 C14 H14B . . 109.0 ?
    O15 C14 H14B . . 109.0 ?
    H14A C14 H14B . . 107.8 ?
    C14 O15 C16 . . 113.79(18) ?
    O15 C16 H16A . . 109.5 ?
    O15 C16 H16B . . 109.5 ?
    H16A C16 H16B . . 109.5 ?
    O15 C16 H16C . . 109.5 ?
    H16A C16 H16C . . 109.5 ?
    H16B C16 H16C . . 109.5 ?
    C1 C17 H17A . . 109.5 ?
    C1 C17 H17B . . 109.5 ?
    H17A C17 H17B . . 109.5 ?
    C1 C17 H17C . . 109.5 ?
    H17A C17 H17C . . 109.5 ?
    H17B C17 H17C . . 109.5 ?
    C3 C18 Cl19 . . 110.75(17) ?
    C3 C18 Cl21 . . 110.46(16) ?
    Cl19 C18 Cl21 . . 108.87(12) ?
    C3 C18 Cl20 . . 108.21(15) ?
    Cl19 C18 Cl20 . . 108.69(13) ?
    Cl21 C18 Cl20 . . 109.84(12) ?
    C18 Cl19 O4 . 1_545 139.97(8) ?
    C18 Cl20 O7 . 1_655 177.84(8) ?
loop_
    _geom_torsion_atom_site_label_1
    _geom_torsion_atom_site_label_2
    _geom_torsion_atom_site_label_3
    _geom_torsion_atom_site_label_4
    _geom_torsion_site_symmetry_1
    _geom_torsion_site_symmetry_2
    _geom_torsion_site_symmetry_3
    _geom_torsion_site_symmetry_4
    _geom_torsion
    _geom_torsion_publ_flag
    C17 C1 N2 C3 . . . . -118.3(2) ?
    C5 C1 N2 C3 . . . . 8.3(2) ?
    C8 C1 N2 C3 . . . . 119.0(2) ?
    C1 N2 C3 O4 . . . . -1.7(3) ?
    C1 N2 C3 C18 . . . . 173.61(19) ?
    N2 C3 O4 C5 . . . . -6.0(3) ?
    C18 C3 O4 C5 . . . . 178.18(16) ?
    C3 O4 C5 C1 . . . . 10.3(2) ?
    C3 O4 C5 C6 . . . . -104.5(2) ?
    N2 C1 C5 O4 . . . . -11.3(2) ?
    C17 C1 C5 O4 . . . . 110.49(19) ?
    C8 C1 C5 O4 . . . . -125.02(17) ?
    N2 C1 C5 C6 . . . . 109.24(18) ?
    C17 C1 C5 C6 . . . . -128.9(2) ?
    C8 C1 C5 C6 . . . . -4.4(2) ?
    O4 C5 C6 O7 . . . . 115.31(19) ?
    C1 C5 C6 O7 . . . . 2.1(2) ?
    O4 C5 C6 C10 . . . . -4.2(3) ?
    C1 C5 C6 C10 . . . . -117.4(2) ?
    C10 C6 O7 C8 . . . . 126.83(19) ?
    C5 C6 O7 C8 . . . . 1.5(2) ?
    C6 O7 C8 O9 . . . . 176.28(19) ?
    C6 O7 C8 C1 . . . . -4.6(2) ?
    N2 C1 C8 O9 . . . . 73.5(3) ?
    C17 C1 C8 O9 . . . . -47.7(3) ?
    C5 C1 C8 O9 . . . . -175.3(2) ?
    N2 C1 C8 O7 . . . . -105.6(2) ?
    C17 C1 C8 O7 . . . . 133.2(2) ?
    C5 C1 C8 O7 . . . . 5.6(2) ?
    O7 C6 C10 O12 . . . . -59.9(2) ?
    C5 C6 C10 O12 . . . . 58.7(3) ?
    O7 C6 C10 C11 . . . . 65.4(2) ?
    C5 C6 C10 C11 . . . . -176.0(2) ?
    O12 C10 C11 O13 . . . . -52.1(3) ?
    C6 C10 C11 O13 . . . . -176.20(19) ?
    C10 C11 O13 C14 . . . . -79.6(2) ?
    C11 O13 C14 O15 . . . . -74.1(2) ?
    O13 C14 O15 C16 . . . . -74.3(2) ?
    N2 C3 C18 Cl19 . . . . 4.6(3) ?
    O4 C3 C18 Cl19 . . . . -179.78(15) ?
    N2 C3 C18 Cl21 . . . . 125.3(2) ?
    O4 C3 C18 Cl21 . . . . -59.1(2) ?
    N2 C3 C18 Cl20 . . . . -114.4(2) ?
    O4 C3 C18 Cl20 . . . . 61.2(2) ?
    C3 C18 Cl19 O4 . . . 1_545 -12.9(2) ?
    Cl21 C18 Cl19 O4 . . . 1_545 -134.58(9) ?
    Cl20 C18 Cl19 O4 . . . 1_545 105.81(13) ?
loop_
    _geom_hbond_atom_site_label_D
    _geom_hbond_atom_site_label_H
    _geom_hbond_atom_site_label_A
    _geom_hbond_site_symmetry_A
    _geom_hbond_distance_DH
    _geom_hbond_distance_HA
    _geom_hbond_distance_DA
    _geom_hbond_angle_DHA
    _geom_hbond_publ_flag
    O12 H12 O15 1_545 0.84 1.90 2.695(2) 157 y
    C6 H6 O9 1_565 1.00 2.43 3.402(3) 164 y
    C17 H17C O9 2_656 0.98 2.53 3.320(3) 137 y
_iucr_refine_instructions_details
;
TITL mo_120830Oishi_0m_P21 in P2(1)
CELL 0.71073   8.9311   6.0283  13.8694  90.000  99.699  90.000
ZERR    2.00   0.0007   0.0004   0.0010   0.000   0.002   0.000
LATT -1
SYMM -X, 0.5+Y, -Z
SFAC C  H  N  O  Cl
UNIT 22  28  2  12  6
L.S. 10
ACTA
BOND $h
CONF
EQIV $1 X, Y-1, Z
EQIV $2 X+1, Y, Z
EQIV $3 X, Y+1, Z
EQIV $4 1-X, Y+1/2, 1-Z
HTAB O12 O15_$1
BIND Cl19 O4_$1
BIND Cl20 O7_$2
HTAB C6 O9_$3
HTAB C17 O9_$4
FMAP 2
MPLA 5 C1 N2 C3 O4 C5
MPLA 5 C1 C5 C6 O7 C8
OMIT 6 3 6
OMIT 6 3 7
OMIT 0 1 16
PLAN 5
SIZE 0.50 0.25 0.16
TEMP -183.000
WGHT    0.033800
FVAR       0.29617
MOLE 1
C1    1    0.719544    0.523579    0.430617    11.00000    0.02084    0.01432 =
         0.01135   -0.00126    0.00516    0.00262
N2    3    0.786949    0.374986    0.363355    11.00000    0.01573    0.01303 =
         0.01346    0.00078    0.00403    0.00081
C3    1    0.855406    0.503542    0.313777    11.00000    0.01275    0.01592 =
         0.01067   -0.00260   -0.00050   -0.00011
O4    4    0.851790    0.725531    0.327139    11.00000    0.01570    0.01298 =
         0.01952    0.00010    0.00705   -0.00068
C5    1    0.746425    0.759006    0.395629    11.00000    0.01575    0.01717 =
         0.01225   -0.00149    0.00499    0.00057
AFIX  13
H5    2    0.792791    0.854998    0.451568    11.00000   -1.20000
AFIX   0
C6    1    0.589297    0.848087    0.348310    11.00000    0.01906    0.01000 =
         0.01468   -0.00256    0.00628   -0.00407
AFIX  13
H6    2    0.565231    0.982459    0.385122    11.00000   -1.20000
AFIX   0
O7    4    0.480363    0.672049    0.360460    11.00000    0.01624    0.01611 =
         0.01739    0.00320    0.00612   -0.00056
C8    1    0.546444    0.496474    0.409030    11.00000    0.02193    0.01251 =
         0.00941   -0.00239    0.00648    0.00232
O9    4    0.473854    0.341229    0.429944    11.00000    0.02282    0.01544 =
         0.01740    0.00010    0.00742   -0.00333
C10   1    0.568765    0.904091    0.240387    11.00000    0.01946    0.01592 =
         0.01425   -0.00218    0.00635   -0.00094
AFIX  13
H10   2    0.646431    1.018461    0.231573    11.00000   -1.20000
AFIX   0
C11   1    0.412510    1.004943    0.205657    11.00000    0.02159    0.01754 =
         0.01088    0.00255    0.00406   -0.00120
AFIX  23
H11A  2    0.333477    0.902685    0.221642    11.00000   -1.20000
H11B  2    0.403926    1.146162    0.240751    11.00000   -1.20000
AFIX   0
O12   4    0.595960    0.715262    0.185389    11.00000    0.02079    0.02392 =
         0.01789   -0.00716    0.00347    0.00140
AFIX 147
H12   2    0.513156    0.651990    0.164185    11.00000   -1.50000
AFIX   0
O13   4    0.386598    1.046041    0.102119    11.00000    0.02938    0.01766 =
         0.01347    0.00232    0.00101   -0.00106
C14   1    0.455767    1.239568    0.075994    11.00000    0.02311    0.01952 =
         0.01636    0.00271    0.00705    0.00375
AFIX  23
H14A  2    0.457740    1.236517    0.004851    11.00000   -1.20000
H14B  2    0.562196    1.243675    0.110524    11.00000   -1.20000
AFIX   0
O15   4    0.380973    1.432597    0.098478    11.00000    0.02193    0.01715 =
         0.01940    0.00041    0.00380    0.00117
C16   1    0.241629    1.473465    0.034323    11.00000    0.02343    0.02620 =
         0.02568   -0.00139   -0.00048    0.00226
AFIX 137
H16A  2    0.166276    1.362517    0.045630    11.00000   -1.50000
H16B  2    0.258186    1.464052   -0.033634    11.00000   -1.50000
H16C  2    0.204537    1.621951    0.046825    11.00000   -1.50000
AFIX   0
C17   1    0.785191    0.467592    0.535761    11.00000    0.01904    0.02308 =
         0.01677    0.00371    0.00477    0.00524
AFIX 137
H17A  2    0.896158    0.479265    0.545369    11.00000   -1.50000
H17B  2    0.756408    0.315895    0.550288    11.00000   -1.50000
H17C  2    0.745464    0.571408    0.579625    11.00000   -1.50000
AFIX   0
C18   1    0.956052    0.431652    0.241450    11.00000    0.01575    0.01594 =
         0.01512   -0.00032    0.00322   -0.00092
CL19  5    0.953535    0.141711    0.228203    11.00000    0.02541    0.01684 =
         0.02905   -0.00738    0.01263   -0.00338
CL20  5    1.144594    0.516910    0.287303    11.00000    0.01616    0.02592 =
         0.03169   -0.00936    0.00787   -0.00444
CL21  5    0.893928    0.553589    0.126134    11.00000    0.03448    0.04608 =
         0.02021    0.01303    0.01391    0.01922
HKLF 4
REM  mo_120830Oishi_0m_P21 in P2(1)
REM R1 =  0.0266 for   2291 Fo > 4sig(Fo)  and  0.0278 for all   2364 data
REM    193 parameters refined using      1 restraints
END
WGHT      0.0356      0.2967
REM Highest difference peak  0.369,  deepest hole -0.215,  1-sigma level  0.060
Q1    1   1.0352  0.5042  0.2678  11.00000  0.05    0.37
Q2    1   1.0606  0.1317  0.2428  11.00000  0.05    0.30
Q3    1   0.6593  0.5106  0.4237  11.00000  0.05    0.29
Q4    1   0.7792  0.5743  0.1116  11.00000  0.05    0.26
Q5    1   0.9145  0.2560  0.2014  11.00000  0.05    0.25
;
