# Supplementary material for: (+)-(1S,5R,6R)-6-[(S)-1-Hy­droxy-2-(meth­oxy­meth­yloxy)eth­yl]-1-methyl-3-trichloro­methyl-2-aza-4,7-dioxa­bicyclo­[3.3.0]oct-2-en-8-one
Source: Acta Crystallogr Sect E Struct Rep Online. 2012 Oct 20;68(Pt 11):o3185. doi: 10.1107/S1600536812042912 (PMC3515276; doi:10.1107/S1600536812042912)
Supplement: Supplementary file 2 [file e-68-o3185-Isup2.hkl]

# 
# h,k,l, Fc-squared, Fo-squared, sigma(Fo-squared) and status flag 
# 
data_I
_shelx_title ' mo_120830Oishi_0m_P21 in P2(1)' 
_shelx_refln_list_code          4 
_shelx_F_calc_maximum      103.27 
_exptl_crystal_F_000       372.00 
_reflns_d_resolution_high  0.8373 
 
loop_ 
 _symmetry_equiv_pos_as_xyz 
 'x, y, z' 
 '-x, y+1/2, -z' 
 
_cell_length_a     8.9311 
_cell_length_b     6.0283 
_cell_length_c    13.8694 
_cell_angle_alpha  90.000 
_cell_angle_beta   99.699 
_cell_angle_gamma  90.000 
 
_shelx_F_squared_multiplier     1.000 
 
loop_ 
 _refln_index_h 
 _refln_index_k 
 _refln_index_l 
 _refln_F_squared_calc 
 _refln_F_squared_meas 
 _refln_F_squared_sigma 
 _refln_observed_status 
   1  -7   0       39.25       33.74      3.04 o 
   2  -7   0      181.75      184.47      5.75 o 
   0  -6   0      452.80      438.52      9.63 o 
   1  -6   0       74.17       71.70      2.96 o 
   2  -6   0       52.63       62.56      4.08 o 
   3  -6   0      387.96      391.88      7.92 o 
   4  -6   0      343.89      350.46     13.37 o 
   5  -6   0       19.24       19.39      3.45 o 
   1  -5   0      395.99      398.52      6.36 o 
   2  -5   0      250.05      251.65      4.95 o 
   3  -5   0      285.10      300.26      6.29 o 
   4  -5   0      134.08      130.06      3.89 o 
   5  -5   0      136.06      127.45      7.75 o 
   6  -5   0       45.54       48.22      5.70 o 
   7  -5   0       29.32       40.70      7.75 o 
   0  -4   0      520.92      567.22     12.48 o 
   1  -4   0       69.46       66.40      2.07 o 
   2  -4   0      631.83      649.37     10.13 o 
   3  -4   0      639.68      666.78     11.19 o 
   4  -4   0      748.94      752.27     14.07 o 
   5  -4   0      225.17      216.86     10.32 o 
   6  -4   0       20.62       19.61      3.19 o 
   7  -4   0      726.89      703.08     41.15 o 
   8  -4   0      339.96      365.93     12.87 o 
   1  -3   0       78.48       85.63      2.17 o 
   2  -3   0      538.28      586.93      9.85 o 
   3  -3   0      964.80     1013.08     17.97 o 
   4  -3   0      116.54      122.90      8.09 o 
   5  -3   0     1072.49     1073.40     23.30 o 
   6  -3   0       49.45       49.84      3.12 o 
   7  -3   0      407.37      380.18     31.69 o 
   8  -3   0      109.54      102.14      7.52 o 
   9  -3   0      119.13      126.79      7.09 o 
   0  -2   0     3750.31     3592.80    136.57 o 
   1  -2   0     2337.38     2411.23     46.28 o 
   2  -2   0     1107.24     1140.77     19.86 o 
   3  -2   0      101.17       88.32      5.52 o 
   4  -2   0     1332.40     1361.86     28.42 o 
   5  -2   0      395.01      401.50      9.55 o 
   6  -2   0       12.73       14.86      1.67 o 
   7  -2   0      152.29      146.68      4.97 o 
   8  -2   0      118.05      134.00      6.29 o 
   9  -2   0       90.54      101.46      7.98 o 
  10  -2   0       19.92       24.53      4.11 o 
   1  -1   0     1528.25     1581.05     30.01 o 
   2  -1   0     1312.95     1322.79     34.32 o 
   3  -1   0      556.68      546.94     11.89 o 
   4  -1   0     1051.90     1080.44     25.17 o 
   5  -1   0      111.32      113.62      3.39 o 
   6  -1   0      401.40      390.79      9.42 o 
   7  -1   0      680.43      687.83     15.74 o 
   8  -1   0      209.29      224.60      8.18 o 
   9  -1   0      290.72      299.60     10.40 o 
  10  -1   0       11.85        5.36      4.56 o 
   1   0   0      273.47      271.45     12.26 o 
   2   0   0     1650.51     1608.32     41.38 o 
   3   0   0     3253.79     3270.83     67.56 o 
   4   0   0      658.73      631.60     13.77 o 
   5   0   0       81.46       85.93      2.87 o 
   6   0   0      308.64      324.01      7.95 o 
   7   0   0      177.62      166.82      5.09 o 
   8   0   0      154.07      155.20      6.57 o 
   9   0   0      101.22      114.74      6.25 o 
  10   0   0      189.31      190.91      8.86 o 
   1   1   0     1514.20     1548.73     30.04 o 
   2   1   0     1331.66     1307.64     25.81 o 
   3   1   0      554.81      541.73     22.74 o 
   4   1   0     1044.52     1044.36     22.55 o 
   5   1   0      110.98      102.70      6.18 o 
   6   1   0      408.19      400.96     10.83 o 
   7   1   0      693.60      694.13     15.74 o 
   8   1   0      196.39      208.57     14.54 o 
   9   1   0      286.55      276.21     10.06 o 
  10   1   0       12.52        6.28      3.34 o 
   0   2   0     3655.74     3534.24    124.37 o 
   1   2   0     2329.53     2398.13     55.49 o 
   2   2   0     1123.08     1124.21     22.22 o 
   3   2   0       93.98       85.67      2.55 o 
   4   2   0     1340.86     1300.80     26.25 o 
   5   2   0      410.54      405.71      8.98 o 
   6   2   0       11.45       13.95      1.75 o 
   7   2   0      156.50      148.31      6.12 o 
   9   2   0       89.06       94.28      9.92 o 
  10   2   0       20.02       21.77      6.04 o 
   1   3   0       78.75       86.18      4.90 o 
   2   3   0      538.66      585.96     14.69 o 
   3   3   0      966.71      988.63     23.51 o 
   4   3   0      120.39      121.76     11.77 o 
   5   3   0     1067.03     1047.63     21.65 o 
   6   3   0       44.24       41.94      3.36 o 
   7   3   0      411.41      380.36     14.25 o 
   8   3   0      110.00      108.07      9.69 o 
   9   3   0      121.51      138.05     11.63 o 
   1   4   0       69.64       60.99      5.02 o 
   2   4   0      636.23      646.84     25.08 o 
   3   4   0      631.18      622.78     16.73 o 
   4   4   0      743.66      742.49     15.97 o 
   5   4   0      226.47      219.24      6.45 o 
   6   4   0       19.80       20.82      3.42 o 
   7   4   0      725.22      757.53     30.21 o 
   8   4   0      337.75      380.65     19.38 o 
   1   5   0      384.92      404.36     17.21 o 
   2   5   0      258.59      248.18     12.43 o 
   3   5   0      270.59      279.30     14.14 o 
   4   5   0      144.38      139.86     11.97 o 
   5   5   0      138.57      135.32     10.26 o 
   6   5   0       49.22       44.35      6.61 o 
   7   5   0       28.85       33.97      6.38 o 
   2   6   0       55.11       44.57      6.04 o 
   4   6   0      348.70      374.49     18.01 o 
   5   6   0       17.44       19.84      5.47 o 
  -2  -7   1      216.03      218.43      5.60 o 
  -1  -7   1      204.12      217.25      5.61 o 
   0  -7   1      100.24      105.66      5.24 o 
   1  -7   1       24.31       22.89      2.58 o 
   2  -7   1      102.17      108.42      4.91 o 
  -5  -6   1       26.83       22.76      4.39 o 
  -4  -6   1       56.87       55.22      2.89 o 
  -3  -6   1       92.15       91.11      3.44 o 
  -2  -6   1       84.55       80.27      3.35 o 
  -1  -6   1      281.52      282.81      5.33 o 
   0  -6   1      235.30      228.44      4.45 o 
   1  -6   1       26.34       23.49      2.00 o 
   2  -6   1      232.83      234.45      5.14 o 
   3  -6   1       52.93       54.70      3.68 o 
   4  -6   1      308.99      315.70     12.18 o 
   5  -6   1       82.03       88.19      6.35 o 
  -7  -5   1      220.71      223.46     10.09 o 
  -6  -5   1      158.67      157.21      8.78 o 
  -5  -5   1       88.90       76.15      6.56 o 
  -4  -5   1      212.20      221.69      5.55 o 
  -3  -5   1      238.74      239.30      4.42 o 
  -2  -5   1       13.32       14.35      2.42 o 
  -1  -5   1     1310.18     1303.65     17.84 o 
   0  -5   1      872.80      877.86     11.66 o 
   1  -5   1      319.09      295.49      5.12 o 
   2  -5   1       61.28       62.29      4.15 o 
   3  -5   1      926.64      929.16     14.43 o 
   4  -5   1       17.98       17.88      1.88 o 
   5  -5   1       75.16       73.30      6.16 o 
   6  -5   1       62.36       64.08      5.87 o 
   7  -5   1      305.78      315.57     11.61 o 
  -8  -4   1      315.07      360.58     12.48 o 
  -7  -4   1       42.48       40.31      4.16 o 
  -6  -4   1      161.29      163.82      8.55 o 
  -5  -4   1      180.76      173.15      6.49 o 
  -4  -4   1      101.83       93.25      6.84 o 
  -3  -4   1      147.66      159.90      6.08 o 
  -2  -4   1      375.91      390.71      7.03 o 
  -1  -4   1      245.22      251.76      4.42 o 
   0  -4   1        3.26        1.75      0.81 o 
   1  -4   1      571.53      544.87      9.35 o 
   2  -4   1        2.58        2.29      1.33 o 
   3  -4   1      473.85      493.47      9.68 o 
   4  -4   1       28.89       27.25      2.02 o 
   5  -4   1       93.25       90.53      5.81 o 
   6  -4   1      296.01      327.07     14.02 o 
   7  -4   1      286.06      302.72     11.69 o 
   8  -4   1      200.24      203.79      8.96 o 
  -9  -3   1      276.44      285.82     10.95 o 
  -8  -3   1       45.67       33.17      4.45 o 
  -7  -3   1      110.05      108.14      8.95 o 
  -6  -3   1       68.16       62.34      3.30 o 
  -5  -3   1     1248.97     1261.10     27.16 o 
  -4  -3   1       59.49       64.30      3.57 o 
  -3  -3   1      172.65      194.29      6.85 o 
  -2  -3   1      574.15      615.79     11.36 o 
  -1  -3   1     1971.98     1944.64     30.50 o 
   0  -3   1     1152.19     1158.24     17.83 o 
   1  -3   1     3159.12     3315.02     80.32 o 
   2  -3   1      368.57      372.21      7.02 o 
   3  -3   1      369.87      342.84     11.16 o 
   4  -3   1      603.89      618.69     13.81 o 
   5  -3   1      213.01      214.66      6.08 o 
   6  -3   1       58.38       54.56      3.19 o 
   7  -3   1      766.01      824.34     31.35 o 
   8  -3   1       37.82       42.86      6.04 o 
   9  -3   1      138.42      144.66      7.67 o 
 -10  -2   1      102.40      114.98      7.53 o 
  -9  -2   1       16.71       16.64      3.99 o 
  -8  -2   1     1282.80     1373.12     37.46 o 
  -7  -2   1      301.40      297.27      7.78 o 
  -6  -2   1      271.87      269.34      7.14 o 
  -5  -2   1      492.92      451.78     16.04 o 
  -4  -2   1     1528.95     1586.62     54.58 o 
  -3  -2   1      741.79      704.05     15.31 o 
  -2  -2   1      176.12      187.69      7.97 o 
  -1  -2   1     1056.88     1072.87     22.56 o 
   0  -2   1      923.54      927.10     16.35 o 
   1  -2   1      695.07      764.25     13.75 o 
   2  -2   1      687.09      681.43     15.99 o 
   3  -2   1       60.45       52.01      3.70 o 
   4  -2   1      774.62      778.73     16.86 o 
   5  -2   1      289.82      275.73      6.88 o 
   6  -2   1      246.63      241.17      6.60 o 
   7  -2   1        3.27        1.88      2.49 o 
   8  -2   1       57.36       65.89      4.85 o 
   9  -2   1       93.16      104.31      7.98 o 
 -10  -1   1       66.23       68.74      8.32 o 
  -9  -1   1        4.58        2.60      2.55 o 
  -8  -1   1      327.90      342.34     10.99 o 
  -7  -1   1      193.78      199.98      6.58 o 
  -6  -1   1       14.36       19.36      3.31 o 
  -5  -1   1     1405.52     1458.48     26.71 o 
  -4  -1   1     1035.32     1017.79     19.05 o 
  -3  -1   1      286.06      258.96      5.58 o 
  -2  -1   1      641.50      606.70     14.30 o 
  -1  -1   1      844.17      850.80     13.36 o 
   0  -1   1     2653.32     2761.54     47.74 o 
   1  -1   1     4490.29     4655.73    105.16 o 
   2  -1   1      593.37      526.34     18.81 o 
   3  -1   1     8900.78     9088.30    220.99 o 
   4  -1   1      752.21      696.87     15.15 o 
   5  -1   1      155.76      140.40      4.00 o 
   6  -1   1      848.22      825.62     18.13 o 
   7  -1   1      553.03      552.73     12.99 o 
   8  -1   1      592.96      558.37     32.49 o 
   9  -1   1       49.21       57.25      5.29 o 
 -10   0   1        9.14        5.41      3.23 o 
  -9   0   1      105.41      114.59      6.41 o 
  -8   0   1        7.08        7.14      2.27 o 
  -7   0   1       51.76       47.42      3.95 o 
  -6   0   1     1185.14     1198.46     25.81 o 
  -5   0   1      677.72      654.41     14.40 o 
  -4   0   1     4547.80     4792.33     89.48 o 
  -3   0   1       84.62      112.79      2.89 o 
  -2   0   1      223.62      218.10      4.27 o 
  -1   0   1      644.56      635.36     14.05 o 
   1   0   1     1538.81     1435.27     49.82 o 
   2   0   1     2931.87     2788.95     68.52 o 
   3   0   1     4064.80     4165.92    102.13 o 
   4   0   1      115.69      121.16      3.33 o 
   5   0   1     1623.75     1757.57     37.07 o 
   6   0   1        5.59        7.87      1.25 o 
   7   0   1        7.43        6.04      1.51 o 
   8   0   1       83.60       70.83      5.70 o 
   9   0   1       40.78       39.89      4.09 o 
  10   0   1      199.36      243.34      9.99 o 
 -10   1   1       70.06       75.42      6.35 o 
  -9   1   1        3.55        5.99      2.66 o 
  -8   1   1      324.31      326.52      8.77 o 
  -7   1   1      200.54      208.34      5.85 o 
  -6   1   1       14.84       26.14      4.39 o 
  -5   1   1     1394.13     1405.19     46.27 o 
  -4   1   1     1070.83     1018.11     30.01 o 
  -3   1   1      295.73      260.57      8.10 o 
  -2   1   1      630.30      580.65      9.50 o 
  -1   1   1      822.12      816.01     14.62 o 
   0   1   1     2696.17     2828.18     71.95 o 
   1   1   1     4535.92     4591.96     79.87 o 
   2   1   1      582.42      518.80     10.38 o 
   3   1   1     8909.95     8978.66    171.63 o 
   4   1   1      762.78      692.15     15.10 o 
   5   1   1      154.99      134.72      4.00 o 
   6   1   1      835.86      813.49     19.85 o 
   7   1   1      572.35      554.36     21.56 o 
   8   1   1      602.11      605.00     24.05 o 
   9   1   1       49.32       66.12      6.61 o 
 -10   2   1      105.37      111.38     11.29 o 
  -9   2   1       19.08       22.34      5.13 o 
  -8   2   1     1281.71     1368.80     50.84 o 
  -7   2   1      288.41      288.24      9.86 o 
  -6   2   1      283.59      277.39      6.82 o 
  -5   2   1      464.77      417.00     11.07 o 
  -4   2   1     1511.95     1490.77     31.22 o 
  -3   2   1      755.77      701.68     14.15 o 
  -2   2   1      164.24      162.17      4.07 o 
  -1   2   1     1056.31     1054.28     24.91 o 
   1   2   1      717.76      786.59     15.49 o 
   2   2   1      675.97      651.81     19.06 o 
   3   2   1       63.06       52.47      3.16 o 
   4   2   1      773.26      753.25     15.65 o 
   5   2   1      279.32      265.03      6.54 o 
   6   2   1      254.28      246.49      6.39 o 
   7   2   1        4.37        1.12      1.79 o 
   9   2   1       90.82       95.30      9.35 o 
  -9   3   1      275.32      304.04     16.76 o 
  -7   3   1      108.78      107.67      5.80 o 
  -6   3   1       72.05       72.18      5.14 o 
  -5   3   1     1242.74     1240.25     33.11 o 
  -4   3   1       60.29       63.55      2.70 o 
  -3   3   1      174.18      180.88      5.93 o 
  -2   3   1      581.30      626.03     15.35 o 
  -1   3   1     1998.40     1994.21     69.43 o 
   0   3   1     1102.14     1116.63     41.27 o 
   1   3   1     3134.31     3401.32    115.94 o 
   2   3   1      356.42      350.09      8.05 o 
   3   3   1      379.37      338.77      7.82 o 
   4   3   1      585.38      586.11     16.13 o 
   5   3   1      218.93      217.83      5.91 o 
   6   3   1       54.65       50.70      3.53 o 
   7   3   1      767.36      826.84     32.72 o 
   8   3   1       42.09       60.19      8.09 o 
   9   3   1      132.12      144.44     11.86 o 
  -8   4   1      322.00      373.92     19.04 o 
  -7   4   1       45.49       47.87      8.89 o 
  -6   4   1      163.23      176.30      7.17 o 
  -5   4   1      185.15      177.23      6.28 o 
  -4   4   1       99.81       89.51      4.75 o 
  -3   4   1      151.53      152.04      5.65 o 
  -2   4   1      378.53      394.90     16.42 o 
  -1   4   1      257.26      258.67     11.51 o 
   1   4   1      569.95      536.14     21.20 o 
   2   4   1        3.80        2.67      1.53 o 
   3   4   1      484.34      487.05     13.28 o 
   4   4   1       30.77       30.91      4.25 o 
   5   4   1       92.44       91.08      4.31 o 
   6   4   1      288.12      299.37     15.39 o 
   7   4   1      287.40      300.96     15.85 o 
   8   4   1      206.08      222.07     14.25 o 
  -7   5   1      222.81      233.13     14.93 o 
  -6   5   1      164.03      153.31      8.30 o 
  -5   5   1       86.83       94.73      9.12 o 
  -4   5   1      214.67      218.18      8.16 o 
  -3   5   1      237.98      233.36     12.43 o 
  -2   5   1       14.30       12.77      3.88 o 
   1   5   1      322.43      310.99     13.68 o 
   2   5   1       59.26       56.09      6.16 o 
   3   5   1      928.15      943.70     35.80 o 
   4   5   1       15.09        8.37      2.96 o 
   6   5   1       60.41       74.33      9.01 o 
   7   5   1      305.29      320.00     17.78 o 
  -5   6   1       23.49       29.64      6.27 o 
  -4   6   1       55.84       59.28      9.35 o 
   2   6   1      226.84      238.37     13.11 o 
   4   6   1      302.99      326.38     16.87 o 
   5   6   1       80.10      109.21     10.49 o 
  -2  -7   2       54.25       53.23      3.23 o 
  -1  -7   2       98.70      109.62      4.45 o 
   0  -7   2      252.04      276.67      6.36 o 
   1  -7   2       73.63       75.91      4.22 o 
  -5  -6   2        1.26       -1.79      2.57 o 
  -4  -6   2      172.30      175.53      7.01 o 
  -3  -6   2       67.74       71.87      3.28 o 
  -2  -6   2       87.36       82.88      3.32 o 
  -1  -6   2      187.76      186.89      4.18 o 
   0  -6   2       66.09       63.97      2.89 o 
   1  -6   2       39.24       56.26      3.38 o 
   2  -6   2      192.81      208.34      4.88 o 
   3  -6   2      309.64      319.79      7.71 o 
   4  -6   2      140.71      134.77      5.81 o 
   5  -6   2       47.17       53.88      5.28 o 
  -7  -5   2      122.59      110.50      6.45 o 
  -6  -5   2      272.80      274.97     12.54 o 
  -5  -5   2      356.20      345.04     11.56 o 
  -4  -5   2      149.92      146.98      4.44 o 
  -3  -5   2       35.12       38.72      2.18 o 
  -2  -5   2       49.45       45.30      2.46 o 
  -1  -5   2      186.22      189.16      4.00 o 
   0  -5   2      292.31      287.97      4.94 o 
   1  -5   2       68.14       65.97      2.55 o 
   2  -5   2      547.55      516.48      8.68 o 
   3  -5   2      214.23      213.01      4.52 o 
   4  -5   2       26.27       30.46      2.49 o 
   5  -5   2      228.57      220.82     11.06 o 
   6  -5   2       25.10       24.27      3.41 o 
   7  -5   2      132.46      137.66      7.51 o 
  -8  -4   2      137.15      141.51     10.60 o 
  -7  -4   2       54.33       43.98      4.33 o 
  -6  -4   2      484.58      484.05     19.49 o 
  -5  -4   2      390.85      378.75     13.40 o 
  -4  -4   2      762.78      758.88     14.93 o 
  -3  -4   2      598.75      631.86      9.83 o 
  -2  -4   2       22.60       24.80      1.53 o 
  -1  -4   2       58.43       51.98      1.84 o 
   0  -4   2      167.75      165.28      3.33 o 
   1  -4   2       15.18       16.53      1.26 o 
   2  -4   2     1385.23     1394.03     22.38 o 
   3  -4   2      424.50      425.76      9.57 o 
   4  -4   2      513.72      490.52     15.24 o 
   5  -4   2      225.56      224.49     11.80 o 
   7  -4   2      444.02      479.54     15.18 o 
   8  -4   2      274.84      283.31     10.87 o 
  -9  -3   2      506.04      570.03     23.94 o 
  -8  -3   2      123.05      128.36      7.98 o 
  -7  -3   2      465.36      454.03     22.91 o 
  -6  -3   2      267.95      254.01      6.86 o 
  -5  -3   2     1817.34     1913.00     40.58 o 
  -4  -3   2      356.90      356.54      7.32 o 
  -3  -3   2      526.68      592.12     11.60 o 
  -2  -3   2      278.63      280.82      4.72 o 
  -1  -3   2     1603.71     1631.62     25.60 o 
   0  -3   2      117.61      109.63      2.27 o 
   1  -3   2       35.75       35.37      1.43 o 
   2  -3   2      218.02      225.26      4.74 o 
   3  -3   2     1010.19     1015.22     24.09 o 
   4  -3   2     1175.80     1180.25     30.51 o 
   5  -3   2      327.97      310.47      8.13 o 
   6  -3   2      563.23      558.19     13.34 o 
   8  -3   2      151.00      153.74      7.40 o 
   9  -3   2       18.32       12.75      3.50 o 
 -10  -2   2       16.74       12.86      3.65 o 
  -9  -2   2      137.05      138.74      9.23 o 
  -8  -2   2       10.96        9.30      2.57 o 
  -7  -2   2      301.91      294.89      7.86 o 
  -6  -2   2       92.94       94.85      5.43 o 
  -5  -2   2      440.56      448.96     14.35 o 
  -4  -2   2       87.36       68.67      4.22 o 
  -3  -2   2      902.02      980.97     18.56 o 
  -2  -2   2     5401.72     5851.50    148.04 o 
  -1  -2   2     1992.24     2061.17     31.86 o 
   0  -2   2     1112.77     1101.44     17.45 o 
   1  -2   2       36.02       35.86      1.22 o 
   2  -2   2     1873.58     1966.63     37.53 o 
   3  -2   2      397.37      366.32     19.61 o 
   4  -2   2      402.67      409.99     11.04 o 
   5  -2   2       83.01       74.52      2.97 o 
   6  -2   2      679.07      677.16     15.37 o 
   7  -2   2      297.12      289.98      7.92 o 
   8  -2   2       52.78       52.73      5.47 o 
   9  -2   2       30.04       43.21      6.38 o 
 -10  -1   2      281.38      301.42     15.39 o 
  -9  -1   2      598.89      667.40     19.84 o 
  -8  -1   2      223.75      208.50     12.37 o 
  -7  -1   2       80.93       84.47      7.33 o 
  -6  -1   2      582.61      594.86     11.82 o 
  -5  -1   2      480.06      465.29     13.79 o 
  -4  -1   2      515.45      523.44     10.04 o 
  -3  -1   2      805.56      799.30     24.17 o 
  -2  -1   2      374.71      368.48      7.10 o 
  -1  -1   2     2054.84     2181.73     80.02 o 
   0  -1   2     1524.53     1596.32     24.67 o 
   1  -1   2       90.15       82.29      1.99 o 
   2  -1   2      918.64      870.88     16.87 o 
   3  -1   2       15.08       19.78      1.49 o 
   4  -1   2      626.38      600.45     15.88 o 
   5  -1   2      373.51      339.69      8.09 o 
   6  -1   2      215.35      207.75      5.71 o 
   7  -1   2      627.12      611.99     14.17 o 
   8  -1   2       20.42       28.15      3.82 o 
   9  -1   2       16.26       18.81      3.25 o 
  10  -1   2      183.05      221.39     13.11 o 
 -10   0   2      178.08      183.64      8.54 o 
  -9   0   2      217.86      241.32      9.18 o 
  -8   0   2      365.93      368.93      9.52 o 
  -7   0   2      630.39      625.36     14.33 o 
  -5   0   2      114.87      107.60      2.90 o 
  -4   0   2      244.04      263.30      6.75 o 
  -3   0   2      743.83      741.61     13.87 o 
  -2   0   2    10665.27    10953.48    198.72 o 
  -1   0   2      469.88      465.90      8.68 o 
   0   0   2     3568.87     4195.74     70.35 o 
   1   0   2     7374.89     7969.65    211.93 o 
   2   0   2       68.66       60.23      2.14 o 
   3   0   2      462.42      424.83     11.20 o 
   4   0   2     3484.35     3674.31     90.53 o 
   5   0   2       42.58       39.16      2.04 o 
   6   0   2      550.10      527.32     12.18 o 
   7   0   2      162.00      143.57      4.74 o 
   8   0   2       23.22       14.59      3.42 o 
   9   0   2      224.80      250.94      9.38 o 
  10   0   2      253.03      284.06     21.60 o 
 -10   1   2      282.75      295.66     14.99 o 
  -9   1   2      619.96      672.15     32.03 o 
  -8   1   2      208.00      201.10      6.29 o 
  -7   1   2       83.14       84.71      3.57 o 
  -6   1   2      588.98      598.69     17.03 o 
  -5   1   2      460.95      450.10     29.05 o 
  -4   1   2      514.89      511.57     10.07 o 
  -3   1   2      800.71      786.10     18.45 o 
  -2   1   2      382.22      369.84     12.55 o 
  -1   1   2     2060.24     2078.03     58.53 o 
   0   1   2     1514.83     1595.53     31.54 o 
   1   1   2       87.90       80.20      2.73 o 
   2   1   2      922.16      859.20     16.74 o 
   3   1   2       20.44       21.99      1.69 o 
   4   1   2      625.90      607.71     11.05 o 
   5   1   2      380.60      335.51      6.68 o 
   6   1   2      214.14      201.99      4.68 o 
   7   1   2      633.71      600.26     13.40 o 
   8   1   2       20.93       26.56      3.76 o 
   9   1   2       16.73       19.49      4.22 o 
  10   1   2      186.80      196.42     13.45 o 
 -10   2   2       16.59       18.13      5.59 o 
  -9   2   2      137.14      138.74     10.72 o 
  -8   2   2        8.95       15.16      4.22 o 
  -7   2   2      301.92      298.71      6.50 o 
  -6   2   2       89.50       97.66      3.82 o 
  -5   2   2      441.62      423.35     12.49 o 
  -4   2   2       86.98       72.26      2.35 o 
  -3   2   2      934.35      998.00     21.57 o 
  -2   2   2     5299.46     5811.78     99.27 o 
  -1   2   2     2018.53     2052.88     53.85 o 
   0   2   2     1130.38     1124.51     29.06 o 
   1   2   2       37.86       37.33      1.27 o 
   2   2   2     1866.70     1918.04     37.64 o 
   3   2   2      424.15      401.90      8.34 o 
   4   2   2      392.69      391.52      8.74 o 
   5   2   2       79.76       74.73      3.29 o 
   6   2   2      673.62      663.01     14.47 o 
   7   2   2      296.77      282.12      7.75 o 
   9   2   2       29.25       32.49      5.93 o 
  -9   3   2      509.08      562.48     25.65 o 
  -8   3   2      124.90      128.36     10.03 o 
  -7   3   2      465.97      466.34     12.93 o 
  -6   3   2      250.80      241.04     10.60 o 
  -5   3   2     1841.15     1898.03     52.92 o 
  -4   3   2      334.52      341.91      7.88 o 
  -3   3   2      531.97      587.95     12.30 o 
  -2   3   2      275.32      272.04      7.56 o 
  -1   3   2     1613.59     1646.17     58.60 o 
   0   3   2      118.25      114.91      5.47 o 
   1   3   2       35.47       38.60      2.25 o 
   2   3   2      219.06      235.32      5.66 o 
   3   3   2      990.81      990.77     20.29 o 
   4   3   2     1196.93     1197.34     24.08 o 
   5   3   2      316.64      303.03      7.64 o 
   6   3   2      568.67      564.48     12.79 o 
   8   3   2      153.97      160.06     11.40 o 
   9   3   2       17.94       12.77      5.81 o 
  -8   4   2      136.86      183.08     12.43 o 
  -7   4   2       53.49       53.82      4.19 o 
  -6   4   2      493.51      505.30     13.97 o 
  -5   4   2      391.13      378.37      9.15 o 
  -4   4   2      758.25      755.90     15.99 o 
  -3   4   2      602.39      628.89     16.16 o 
  -2   4   2       22.41       20.86      3.31 o 
  -1   4   2       59.94       57.57      4.90 o 
   1   4   2       18.09       18.47      2.85 o 
   2   4   2     1409.22     1413.81     33.63 o 
   3   4   2      424.55      419.29     11.81 o 
   4   4   2      505.99      500.36     11.38 o 
   5   4   2      228.05      215.82      6.67 o 
   7   4   2      431.05      457.71     21.66 o 
   8   4   2      273.60      265.05     16.19 o 
  -7   5   2      121.77      108.19     11.40 o 
  -6   5   2      267.36      277.23      8.61 o 
  -5   5   2      367.87      369.02     15.28 o 
  -4   5   2      159.89      163.36      9.35 o 
  -3   5   2       35.50       33.17      5.02 o 
  -2   5   2       52.81       49.48      6.16 o 
   1   5   2       62.77       72.39      6.04 o 
   2   5   2      546.22      531.70     21.32 o 
   3   5   2      209.36      212.50     11.17 o 
   4   5   2       24.09       20.42      3.46 o 
   6   5   2       28.29       26.68      6.04 o 
   7   5   2      136.20      144.10     12.65 o 
  -5   6   2        0.96        7.64      5.24 o 
  -4   6   2      168.37      175.56     12.43 o 
  -3   6   2       67.38       79.69      9.01 o 
   2   6   2      191.22      219.22     12.20 o 
   5   6   2       47.79       47.08      6.95 o 
  -1  -7   3       14.71       14.13      2.69 o 
   0  -7   3      125.91      122.60      4.59 o 
   1  -7   3        4.78        4.42      2.41 o 
  -5  -6   3       24.62       26.15      3.04 o 
  -4  -6   3       74.76       70.19      4.24 o 
  -3  -6   3      255.12      246.87      5.33 o 
  -2  -6   3      368.54      357.50      6.69 o 
  -1  -6   3       65.27       64.83      3.04 o 
   0  -6   3      100.38       94.26      3.34 o 
   1  -6   3      287.82      286.81      5.83 o 
   2  -6   3      266.62      270.54      5.70 o 
   3  -6   3        1.39        0.81      2.42 o 
   4  -6   3      388.75      372.72     10.16 o 
   5  -6   3      106.44      109.23      5.68 o 
  -7  -5   3       35.70       36.94      4.56 o 
  -6  -5   3       25.87       33.32      3.99 o 
  -5  -5   3      143.38      134.05      5.05 o 
  -4  -5   3      356.11      344.06      7.78 o 
  -3  -5   3      656.44      662.31     10.58 o 
  -2  -5   3      196.80      184.96      3.95 o 
  -1  -5   3      330.48      337.82      5.52 o 
   0  -5   3      250.80      252.21      4.48 o 
   1  -5   3        9.53        9.51      1.36 o 
   2  -5   3      127.47      124.26      3.63 o 
   3  -5   3      135.88      124.92      3.63 o 
   4  -5   3      230.89      209.21      5.77 o 
   5  -5   3      158.14      176.36      9.92 o 
   6  -5   3        5.27        7.34      3.02 o 
  -8  -4   3      179.23      205.52      8.64 o 
  -7  -4   3       40.20       41.45      3.97 o 
  -6  -4   3      330.67      326.16     13.57 o 
  -5  -4   3      437.21      418.35     10.26 o 
  -4  -4   3      158.19      157.75      6.49 o 
  -3  -4   3      629.86      620.96     12.44 o 
  -2  -4   3      350.91      332.80      5.61 o 
  -1  -4   3      459.63      446.63      7.01 o 
   0  -4   3      104.46      104.90      2.53 o 
   1  -4   3     1333.54     1378.71     22.15 o 
   2  -4   3      222.74      201.74      4.32 o 
   3  -4   3      601.36      604.78     13.12 o 
   4  -4   3       20.63       21.09      2.02 o 
   5  -4   3      337.85      314.64     22.69 o 
   6  -4   3       10.92       14.59      3.31 o 
   7  -4   3      206.67      203.62      8.63 o 
   8  -4   3      200.89      199.38      9.14 o 
  -9  -3   3       30.09       22.91      4.56 o 
  -8  -3   3       32.45       26.33      3.76 o 
  -7  -3   3       53.06       50.27      4.79 o 
  -6  -3   3      325.79      311.37      8.15 o 
  -5  -3   3        5.10        4.36      1.11 o 
  -4  -3   3      112.52      105.52      4.00 o 
  -3  -3   3      121.78      136.74      3.47 o 
  -2  -3   3     1907.52     2002.73     28.65 o 
  -1  -3   3     1624.13     1640.83     22.92 o 
   0  -3   3      645.19      642.53      9.56 o 
   1  -3   3     1489.76     1532.43     24.15 o 
   2  -3   3     1194.82     1126.22     39.55 o 
   3  -3   3      140.11      131.75      3.81 o 
   4  -3   3       27.25       28.08      2.09 o 
   5  -3   3      386.14      371.57     27.42 o 
   6  -3   3      273.65      267.72      7.54 o 
   7  -3   3       83.69       77.18      6.38 o 
   8  -3   3      160.15      180.99      8.11 o 
   9  -3   3      191.96      226.25      9.92 o 
 -10  -2   3      124.68      136.41      7.82 o 
  -9  -2   3      105.08      108.41      8.32 o 
  -8  -2   3      146.94      140.69      6.52 o 
  -7  -2   3      195.69      193.50      5.31 o 
  -6  -2   3     2752.98     2845.42     51.86 o 
  -5  -2   3       83.82       62.17      3.20 o 
  -4  -2   3      378.51      350.10      7.80 o 
  -3  -2   3      846.39      829.77     15.83 o 
  -2  -2   3      802.26      801.02     14.82 o 
  -1  -2   3      380.72      381.45      7.30 o 
   0  -2   3      487.83      497.10      8.17 o 
   1  -2   3      276.22      285.25      5.50 o 
   2  -2   3      292.23      277.24      5.44 o 
   3  -2   3      489.21      461.47      9.72 o 
   4  -2   3       71.18       67.74      3.10 o 
   5  -2   3      229.57      227.19      7.29 o 
   6  -2   3      495.82      484.43     11.39 o 
   7  -2   3      252.90      259.59      9.09 o 
   8  -2   3        5.71        3.38      2.79 o 
   9  -2   3        3.00        6.16      3.65 o 
 -10  -1   3        7.15        5.81      4.22 o 
  -9  -1   3       31.51       29.82      3.67 o 
  -8  -1   3      111.93      111.69      6.68 o 
  -7  -1   3       37.27       37.83      2.73 o 
  -6  -1   3       40.24       53.37      9.12 o 
  -5  -1   3      143.04      156.46      7.29 o 
  -4  -1   3      964.70      973.21     20.60 o 
  -3  -1   3      263.42      277.19      6.45 o 
  -2  -1   3      470.57      482.66     12.45 o 
  -1  -1   3     5876.69     6361.30    136.31 o 
   0  -1   3     1715.47     1801.21     32.28 o 
   1  -1   3     2163.77     2277.55     39.36 o 
   2  -1   3     1264.58     1295.44     33.52 o 
   3  -1   3     1037.29     1017.24     25.67 o 
   4  -1   3       73.59       78.43      3.22 o 
   5  -1   3      190.84      173.53      5.80 o 
   6  -1   3      739.89      726.76     16.07 o 
   7  -1   3      556.87      564.05     26.39 o 
   8  -1   3      143.11      119.70      9.46 o 
   9  -1   3      127.00      135.74     10.77 o 
 -10   0   3      447.27      457.79     15.13 o 
  -9   0   3        9.34        5.73      2.73 o 
  -8   0   3      103.96      118.78      4.65 o 
  -7   0   3     1387.40     1429.60     27.09 o 
  -6   0   3     4265.73     4519.50     82.51 o 
  -5   0   3      838.35      808.45     15.46 o 
  -4   0   3      172.44      156.90      3.56 o 
  -3   0   3      201.44      188.76      3.95 o 
  -2   0   3     4973.20     5238.16     95.06 o 
  -1   0   3        0.71        0.39      0.27 o 
   0   0   3       53.80       55.51      1.05 o 
   1   0   3       61.01       54.48      2.40 o 
   2   0   3       76.65       68.90      3.02 o 
   3   0   3     5406.96     5742.48    175.79 o 
   4   0   3       14.54       14.25      1.53 o 
   5   0   3      897.57      846.44     22.09 o 
   6   0   3       94.72       85.55      3.35 o 
   7   0   3       21.22       18.12      2.50 o 
   8   0   3       43.33       35.57      4.67 o 
   9   0   3       52.82       57.00      8.84 o 
 -10   1   3        7.43        6.09      5.70 o 
  -9   1   3       32.62       26.60      3.66 o 
  -8   1   3      108.19      100.92      6.62 o 
  -7   1   3       37.57       40.23      2.57 o 
  -6   1   3       39.78       58.80      7.30 o 
  -5   1   3      138.05      144.65      5.97 o 
  -4   1   3      968.57      953.77     22.93 o 
  -3   1   3      268.64      277.38      7.80 o 
  -2   1   3      454.22      452.06     15.52 o 
  -1   1   3     5910.44     6317.82    136.10 o 
   0   1   3     1677.77     1795.96     43.42 o 
   1   1   3     2225.69     2320.83     41.19 o 
   2   1   3     1203.60     1209.07     21.60 o 
   3   1   3     1060.36     1012.60     17.91 o 
   4   1   3       74.04       81.69      2.25 o 
   5   1   3      191.63      174.03      4.02 o 
   6   1   3      733.86      695.00     13.28 o 
   7   1   3      555.78      560.80     11.10 o 
   8   1   3      144.12      144.55      7.98 o 
   9   1   3      124.05      109.60      6.33 o 
 -10   2   3      128.05      136.34     11.97 o 
  -9   2   3      108.33      114.25      6.44 o 
  -8   2   3      143.59      133.71      4.35 o 
  -7   2   3      208.22      204.66      4.93 o 
  -6   2   3     2741.09     2766.61     48.71 o 
  -5   2   3       74.33       60.54      2.90 o 
  -4   2   3      370.91      338.03      6.06 o 
  -3   2   3      868.61      842.20     13.57 o 
  -2   2   3      779.90      765.72     13.86 o 
  -1   2   3      396.32      393.54     13.28 o 
   0   2   3      474.69      493.55     13.39 o 
   1   2   3      273.31      285.13      5.56 o 
   2   2   3      295.78      285.57      5.54 o 
   3   2   3      495.45      462.09      9.87 o 
   4   2   3       67.14       64.84      2.63 o 
   5   2   3      235.75      235.74      6.02 o 
   6   2   3      481.75      460.97     10.82 o 
   7   2   3      259.61      251.14     12.88 o 
   8   2   3        5.68        5.93      3.99 o 
   9   2   3        2.77        6.27      4.56 o 
  -8   3   3       33.55       24.28      4.90 o 
  -7   3   3       51.58       55.08      4.58 o 
  -6   3   3      326.70      310.43     13.97 o 
  -5   3   3        4.77        4.18      3.42 o 
  -4   3   3      110.67       98.63      5.94 o 
  -3   3   3      127.00      140.99      3.40 o 
  -2   3   3     1904.22     1934.62     39.73 o 
  -1   3   3     1615.98     1613.39     43.38 o 
   0   3   3      661.19      668.73     17.66 o 
   1   3   3     1480.69     1525.62     30.89 o 
   2   3   3     1205.78     1178.51     23.10 o 
   3   3   3      139.16      131.45      4.02 o 
   4   3   3       27.66       29.07      2.33 o 
   5   3   3      395.73      386.47      9.14 o 
   6   3   3      269.40      260.67      7.32 o 
   8   3   3      153.04      158.92     11.74 o 
   9   3   3      196.00      214.21     14.71 o 
  -8   4   3      186.15      205.66     13.68 o 
  -7   4   3       38.22       39.51      3.99 o 
  -6   4   3      319.70      328.49     10.09 o 
  -5   4   3      446.36      449.37     10.13 o 
  -4   4   3      161.39      153.33      5.79 o 
  -3   4   3      618.39      609.31     15.82 o 
  -2   4   3      355.33      331.06     14.71 o 
   0   4   3      102.05      107.84      5.93 o 
   1   4   3     1339.58     1388.18     49.70 o 
   2   4   3      228.17      210.59      6.85 o 
   3   4   3      610.99      620.41     16.11 o 
   4   4   3       20.12       20.93      2.32 o 
   5   4   3      338.15      307.63      8.51 o 
   7   4   3      206.76      212.27     13.00 o 
   8   4   3      202.09      196.65     14.25 o 
  -7   5   3       33.32       31.96      4.83 o 
  -6   5   3       25.22       30.59      4.27 o 
  -5   5   3      135.79      126.54      9.35 o 
  -3   5   3      656.73      679.44     27.13 o 
  -2   5   3      212.81      205.66     10.94 o 
   1   5   3        9.01       10.72      3.08 o 
   2   5   3      125.53      124.26      7.87 o 
   3   5   3      137.78      125.45     10.26 o 
   4   5   3      229.88      214.32     11.86 o 
   6   5   3        6.73        5.24      4.90 o 
  -5   6   3       24.67       21.66      6.04 o 
  -4   6   3       74.52       70.00      9.58 o 
  -3   6   3      246.05      259.35     14.59 o 
   2   6   3      270.83      287.17     14.36 o 
   3   6   3        2.57        1.94      4.56 o 
   5   6   3      102.83      123.23     11.17 o 
  -5  -6   4       45.08       44.12      7.87 o 
  -4  -6   4       45.07       44.98      3.55 o 
  -3  -6   4       16.25       17.04      1.91 o 
  -2  -6   4      115.77      115.75      3.82 o 
  -1  -6   4      267.95      284.71      5.63 o 
   0  -6   4      370.85      381.38      6.88 o 
   1  -6   4      239.25      240.27      5.64 o 
   2  -6   4      286.11      292.10      6.35 o 
   3  -6   4       36.59       38.94      3.25 o 
   4  -6   4      118.86      107.98      5.65 o 
  -7  -5   4      430.80      454.44     14.71 o 
  -6  -5   4      534.07      531.92     16.11 o 
  -5  -5   4      164.59      168.27      4.92 o 
  -4  -5   4       93.20       87.88      3.48 o 
  -3  -5   4      270.36      266.25      5.43 o 
  -2  -5   4      343.99      335.49      5.52 o 
  -1  -5   4      173.28      162.41      3.37 o 
   0  -5   4      420.05      406.95      6.90 o 
   1  -5   4     1000.35     1034.61     15.40 o 
   2  -5   4       26.88       27.50      2.05 o 
   3  -5   4      184.72      168.79      5.50 o 
   4  -5   4      357.61      370.48     11.00 o 
   5  -5   4      322.70      345.76     15.85 o 
   6  -5   4        1.66        5.47      3.18 o 
  -8  -4   4       44.75       53.22     12.88 o 
  -7  -4   4       22.11       21.00      2.81 o 
  -6  -4   4      168.98      157.69      5.83 o 
  -5  -4   4      148.47      140.44      4.97 o 
  -4  -4   4      245.81      240.19      5.70 o 
  -3  -4   4      574.14      566.21     10.12 o 
  -2  -4   4      739.41      775.45     11.73 o 
  -1  -4   4      167.24      165.35      3.21 o 
   0  -4   4      358.78      367.85      6.05 o 
   1  -4   4      459.37      425.98      7.75 o 
   2  -4   4      281.17      273.36      5.45 o 
   3  -4   4      104.32       96.97      3.68 o 
   4  -4   4       44.19       43.82      3.96 o 
   5  -4   4      141.55      126.36      5.75 o 
   6  -4   4      592.19      610.20     18.49 o 
   7  -4   4       32.11       30.92      3.77 o 
  -8  -3   4      191.41      192.15      8.21 o 
  -7  -3   4      552.39      545.76     15.61 o 
  -6  -3   4     1008.81      982.33     18.82 o 
  -5  -3   4      426.97      407.04      8.66 o 
  -4  -3   4      159.60      146.94      3.77 o 
  -3  -3   4     1636.87     1678.55     30.88 o 
  -2  -3   4        9.68       14.88      1.30 o 
  -1  -3   4      515.58      511.38      8.65 o 
   0  -3   4      308.24      301.39      5.50 o 
   1  -3   4       50.73       43.40      1.63 o 
   2  -3   4      496.15      506.73      9.57 o 
   3  -3   4      911.22      903.86     25.37 o 
   4  -3   4     1237.97     1218.10     24.36 o 
   5  -3   4       89.47       91.32      4.51 o 
   6  -3   4      406.98      375.77     11.69 o 
   7  -3   4        0.45        0.57      3.08 o 
   8  -3   4       32.54       28.70      3.85 o 
 -10  -2   4      249.69      290.23     11.44 o 
  -9  -2   4       87.01       99.41      7.87 o 
  -8  -2   4       84.32       85.52      4.76 o 
  -7  -2   4      109.97      114.32      4.58 o 
  -6  -2   4       26.51       21.72      1.91 o 
  -5  -2   4     1201.11     1222.86     22.97 o 
  -4  -2   4      295.46      291.42      5.96 o 
  -3  -2   4     1095.97     1145.28     21.49 o 
  -2  -2   4       33.25       42.73      2.48 o 
  -1  -2   4      696.35      743.85     16.59 o 
   0  -2   4      113.64      130.14      2.65 o 
   1  -2   4      261.14      270.59      6.08 o 
   2  -2   4      561.52      540.24      9.85 o 
   3  -2   4      176.08      178.08      4.44 o 
   4  -2   4      262.17      251.36      7.66 o 
   5  -2   4      370.94      347.82     10.24 o 
   6  -2   4      299.27      309.33      9.55 o 
   7  -2   4       75.86       64.93      4.79 o 
   8  -2   4       53.84       54.83      6.50 o 
   9  -2   4      235.21      287.49     11.97 o 
 -10  -1   4      367.74      416.79     18.70 o 
  -9  -1   4      186.82      190.96     13.62 o 
  -8  -1   4      190.83      190.81      5.62 o 
  -7  -1   4      159.77      158.74      4.39 o 
  -6  -1   4      452.47      461.05      9.56 o 
  -5  -1   4      502.66      500.33     10.03 o 
  -4  -1   4      852.11      868.18     17.36 o 
  -3  -1   4     2981.24     3173.24     58.10 o 
  -2  -1   4     3359.19     3460.95     73.77 o 
  -1  -1   4        4.37        1.13      0.65 o 
   0  -1   4     1571.27     1688.21     30.02 o 
   1  -1   4     6281.92     6934.80    120.14 o 
   2  -1   4     1142.33     1157.59     22.92 o 
   3  -1   4       74.85       62.17      2.74 o 
   4  -1   4      567.72      540.19     14.87 o 
   5  -1   4       56.82       55.83      3.10 o 
   6  -1   4      386.85      372.91     11.12 o 
   7  -1   4        8.59        7.07      3.42 o 
   8  -1   4       98.20      103.40      8.89 o 
   9  -1   4       10.24       14.23      3.22 o 
 -10   0   4      623.69      691.38     21.12 o 
  -9   0   4        1.49        0.59      2.74 o 
  -8   0   4       42.04       39.83      3.05 o 
  -7   0   4       42.90       71.25      5.59 o 
  -6   0   4      197.71      218.20      9.58 o 
  -5   0   4      646.35      646.16     15.55 o 
  -4   0   4      649.07      630.35     12.10 o 
  -3   0   4     2006.82     2049.78     37.53 o 
  -2   0   4      151.83      152.58      3.26 o 
  -1   0   4     5701.96     6581.30    141.96 o 
   0   0   4      772.11      951.31     13.81 o 
   1   0   4      388.76      418.91      7.55 o 
   2   0   4      229.10      227.48      7.18 o 
   3   0   4        0.71        0.62      0.57 o 
   4   0   4       43.60       36.18      2.32 o 
   5   0   4        4.08        4.10      1.37 o 
   6   0   4       29.25       25.85      2.58 o 
   7   0   4       58.25       53.24      5.70 o 
   8   0   4      578.46      655.16     28.04 o 
   9   0   4      277.08      326.83     11.57 o 
 -10   1   4      367.75      380.05     13.97 o 
  -9   1   4      193.94      190.84      8.78 o 
  -8   1   4      194.02      185.57      5.35 o 
  -7   1   4      166.88      164.54      4.50 o 
  -6   1   4      466.52      471.52     12.03 o 
  -5   1   4      506.82      510.64     16.97 o 
  -4   1   4      858.70      868.53     26.81 o 
  -3   1   4     3024.89     3210.62     92.17 o 
  -2   1   4     3326.90     3397.58     73.75 o 
  -1   1   4        3.77        0.03      0.61 o 
   0   1   4     1554.54     1689.65     40.90 o 
   1   1   4     6304.15     7121.38    124.35 o 
   2   1   4     1171.37     1187.78     25.90 o 
   3   1   4       84.01       76.15      2.02 o 
   4   1   4      579.35      570.05     10.46 o 
   5   1   4       56.40       57.28      2.27 o 
   6   1   4      387.90      382.01      7.06 o 
   7   1   4        7.57        3.40      1.54 o 
   8   1   4      101.38       98.61      4.34 o 
   9   1   4       10.47       13.89      4.96 o 
 -10   2   4      241.10      268.36     16.87 o 
  -9   2   4       90.16       90.76      6.21 o 
  -8   2   4       83.28       82.25      4.22 o 
  -7   2   4      109.40      106.09      3.82 o 
  -6   2   4       29.53       27.68      2.90 o 
  -5   2   4     1200.41     1210.37     23.04 o 
  -4   2   4      274.95      270.04      5.47 o 
  -3   2   4     1114.22     1145.42     18.38 o 
  -2   2   4       28.75       33.44      1.43 o 
  -1   2   4      691.00      714.00     30.72 o 
   0   2   4      108.51      128.82      6.50 o 
   1   2   4      264.53      278.51      5.46 o 
   2   2   4      564.56      533.68      9.93 o 
   3   2   4      177.48      175.00      4.54 o 
   4   2   4      261.87      255.84      6.24 o 
   5   2   4      370.40      346.25      8.26 o 
   6   2   4      299.33      300.05      7.82 o 
   8   2   4       52.10       60.19      7.87 o 
   9   2   4      230.89      265.39     15.85 o 
  -9   3   4       35.40       34.88      6.84 o 
  -8   3   4      185.84      190.36      6.64 o 
  -7   3   4      554.48      556.38     14.77 o 
  -6   3   4      980.96      948.29     19.88 o 
  -5   3   4      431.72      423.79      8.37 o 
  -4   3   4      157.31      143.87      4.26 o 
  -3   3   4     1634.39     1619.12     33.43 o 
  -2   3   4        6.90       14.11      1.85 o 
  -1   3   4      513.84      509.89     14.76 o 
   0   3   4      302.29      297.87      8.72 o 
   1   3   4       53.27       45.16      2.12 o 
   2   3   4      501.29      508.20      9.70 o 
   3   3   4      899.39      894.46     18.53 o 
   4   3   4     1221.63     1203.77     24.67 o 
   5   3   4       97.11       89.63      3.98 o 
   6   3   4      403.05      407.78     17.44 o 
   8   3   4       32.45       20.52      5.47 o 
  -8   4   4       48.09       57.26      9.58 o 
  -7   4   4       23.36       21.92      3.47 o 
  -6   4   4      166.17      170.13      6.61 o 
  -5   4   4      160.45      154.09      5.64 o 
  -4   4   4      240.01      228.18      7.48 o 
  -3   4   4      587.44      564.19     23.14 o 
  -2   4   4      727.93      739.06     29.75 o 
   0   4   4      361.41      373.47     14.59 o 
   1   4   4      461.48      441.52     16.99 o 
   2   4   4      296.01      287.54      8.58 o 
   3   4   4      101.60       96.70      4.02 o 
   4   4   4       41.06       38.69      3.32 o 
   5   4   4      151.00      146.60      9.12 o 
   7   4   4       34.98       31.01      6.50 o 
  -7   5   4      430.80      450.55     12.25 o 
  -6   5   4      529.63      525.73     15.50 o 
  -5   5   4      159.59      165.95      7.34 o 
  -2   5   4      340.37      329.46     16.07 o 
   1   5   4     1013.49     1063.74     38.53 o 
   2   5   4       26.80       32.49      5.36 o 
   3   5   4      182.96      183.54     10.15 o 
   4   5   4      365.19      404.93     17.56 o 
   6   5   4        2.75        0.68      5.02 o 
  -5   6   4       46.14       38.19      6.84 o 
  -4   6   4       46.51       57.00      9.23 o 
  -3   6   4       14.73       11.17      5.13 o 
   2   6   4      275.07      289.45     14.82 o 
   3   6   4       38.85       47.65      6.50 o 
  -5  -6   5       47.91       51.42      4.85 o 
  -4  -6   5       84.49       77.49      4.84 o 
  -3  -6   5      346.11      338.94      7.33 o 
  -2  -6   5      146.79      149.93      3.76 o 
  -1  -6   5      115.83      121.15      3.56 o 
   0  -6   5      182.10      181.94      4.34 o 
   1  -6   5      457.89      465.41      9.41 o 
   2  -6   5      432.36      425.69      9.87 o 
   3  -6   5      149.41      143.31      5.10 o 
   4  -6   5      158.25      144.96      8.00 o 
  -7  -5   5       20.16       19.95      3.36 o 
  -6  -5   5      172.41      166.51      6.00 o 
  -5  -5   5      124.72      126.74      4.22 o 
  -4  -5   5      167.55      150.97      4.41 o 
  -3  -5   5      174.67      162.07      4.58 o 
  -2  -5   5      320.41      312.52      5.53 o 
  -1  -5   5       39.82       42.27      1.93 o 
   0  -5   5       86.11       87.07      2.84 o 
   1  -5   5       48.64       44.40      2.83 o 
   2  -5   5        6.87        9.16      2.24 o 
   3  -5   5      171.62      178.46      5.77 o 
   4  -5   5       43.64       39.35      3.26 o 
   5  -5   5       58.38       63.61      5.03 o 
   6  -5   5        1.92        0.94      3.37 o 
  -8  -4   5       52.53       47.77      4.45 o 
  -7  -4   5        3.89        4.29      1.99 o 
  -6  -4   5      223.62      217.95      7.43 o 
  -5  -4   5      162.68      143.26      8.72 o 
  -4  -4   5      412.41      387.77      7.31 o 
  -3  -4   5     1432.77     1449.20     27.24 o 
  -2  -4   5       88.95       84.42      3.84 o 
  -1  -4   5      209.48      195.01      3.21 o 
   0  -4   5      691.85      696.42     10.57 o 
   1  -4   5     1147.85     1151.87     18.69 o 
   2  -4   5      584.46      588.08     10.21 o 
   3  -4   5      314.04      294.58      7.39 o 
   4  -4   5      131.65      122.80      4.45 o 
   5  -4   5       15.56       13.46      2.63 o 
   6  -4   5      291.39      343.26     15.73 o 
   7  -4   5       94.08      102.39     11.86 o 
  -9  -3   5       27.02       27.04      3.65 o 
  -8  -3   5       46.08       49.48      4.70 o 
  -7  -3   5      660.99      661.39     18.79 o 
  -6  -3   5      101.50       90.17      3.29 o 
  -5  -3   5       77.56       77.37      2.75 o 
  -4  -3   5      208.91      188.32      4.63 o 
  -3  -3   5     1046.67     1043.39     23.22 o 
  -2  -3   5      137.78      130.24      4.34 o 
  -1  -3   5     1197.13     1268.71     23.20 o 
   0  -3   5      434.86      457.91      7.93 o 
   1  -3   5       45.82       47.91      1.77 o 
   2  -3   5      517.00      513.01      9.84 o 
   3  -3   5       60.21       60.08      2.26 o 
   4  -3   5      196.37      198.62      5.36 o 
   5  -3   5      169.72      164.29      6.33 o 
   6  -3   5      350.11      341.51     16.07 o 
   7  -3   5      217.14      256.84     12.77 o 
   8  -3   5      114.09      142.43      7.56 o 
 -10  -2   5       43.08       39.37      4.73 o 
  -9  -2   5      338.44      338.59      9.87 o 
  -8  -2   5      727.12      714.08     19.93 o 
  -7  -2   5      423.33      420.29      9.12 o 
  -6  -2   5      228.30      232.27      5.55 o 
  -5  -2   5      134.15      134.31      4.02 o 
  -4  -2   5     1165.65     1175.64     24.09 o 
  -3  -2   5      624.15      616.60     14.66 o 
  -2  -2   5     1126.54     1185.74     28.86 o 
  -1  -2   5      145.79      162.10      4.29 o 
   0  -2   5     1479.49     1590.21     25.63 o 
   1  -2   5      541.35      515.97      9.37 o 
   2  -2   5      356.84      377.53      7.23 o 
   3  -2   5      225.41      212.85      5.16 o 
   4  -2   5      548.42      534.39     21.26 o 
   5  -2   5      512.93      511.20     14.27 o 
   6  -2   5      104.61       92.68      6.95 o 
   8  -2   5       99.29      108.07      8.21 o 
   9  -2   5       19.54       16.71      3.81 o 
 -10  -1   5       86.92       98.84      9.01 o 
  -9  -1   5       77.63       84.99      4.98 o 
  -8  -1   5      274.28      276.67      6.78 o 
  -7  -1   5      291.04      292.74      6.70 o 
  -6  -1   5       60.03       63.12      2.61 o 
  -5  -1   5      263.34      268.23      5.75 o 
  -4  -1   5      276.51      258.10      5.58 o 
  -3  -1   5       62.12       70.11      2.10 o 
  -2  -1   5     3973.94     4482.50     95.47 o 
  -1  -1   5      142.03      136.54      3.07 o 
   0  -1   5     2874.68     3254.09     45.74 o 
   1  -1   5      405.49      425.52      7.00 o 
   2  -1   5      389.96      410.32      9.91 o 
   3  -1   5      460.42      440.94     12.01 o 
   4  -1   5      409.24      375.98     10.64 o 
   5  -1   5      149.26      132.05      5.16 o 
   6  -1   5      131.31      113.89      7.52 o 
   8  -1   5       47.86       59.62      8.21 o 
   9  -1   5      167.74       72.16     10.15 o 
 -10   0   5       54.63       58.00      5.84 o 
  -9   0   5       33.89       35.50      3.35 o 
  -8   0   5     1035.10     1081.17     21.14 o 
  -7   0   5     1507.97     1548.23     29.26 o 
  -6   0   5     1335.06     1396.34     26.30 o 
  -5   0   5      309.55      294.96      8.87 o 
  -4   0   5      741.46      717.83     13.75 o 
  -3   0   5      924.11      950.99     17.84 o 
  -2   0   5     1894.71     2076.08     38.17 o 
  -1   0   5      135.71      143.07      2.76 o 
   0   0   5       35.51       28.05      1.00 o 
   1   0   5     5252.95     5991.62     83.26 o 
   2   0   5       10.15       13.68      1.00 o 
   3   0   5      480.63      468.13      8.74 o 
   4   0   5     6748.36     7219.49    123.81 o 
   5   0   5      675.03      617.96     13.09 o 
   6   0   5        7.43        3.66      1.64 o 
   8   0   5       56.59       53.53      5.04 o 
   9   0   5        0.97        6.44      3.30 o 
 -10   1   5       86.80       87.44      7.32 o 
  -9   1   5       82.39       80.49      8.55 o 
  -8   1   5      270.99      272.00      9.31 o 
  -7   1   5      281.94      280.51      6.70 o 
  -6   1   5       58.90       62.96      2.62 o 
  -5   1   5      250.92      253.33      6.92 o 
  -4   1   5      280.87      265.37      7.46 o 
  -3   1   5       71.98       80.20      2.14 o 
  -2   1   5     3988.24     4397.10     95.45 o 
  -1   1   5      129.34      122.61      5.30 o 
   0   1   5     2898.75     3320.59     64.70 o 
   1   1   5      387.31      411.79     13.54 o 
   2   1   5      405.64      417.34      8.97 o 
   3   1   5      460.50      445.02      9.08 o 
   4   1   5      407.76      381.16      7.47 o 
   5   1   5      150.89      141.91      3.72 o 
   6   1   5      130.32      122.75      3.75 o 
   7   1   5      101.24      102.63      5.01 o 
   8   1   5       50.47       58.97      4.10 o 
 -10   2   5       46.19       43.49      7.13 o 
  -9   2   5      342.76      339.60     10.77 o 
  -8   2   5      697.65      688.02     16.29 o 
  -7   2   5      428.85      418.58      9.23 o 
  -6   2   5      237.02      232.91      5.61 o 
  -5   2   5      129.02      125.71      3.52 o 
  -4   2   5     1169.78     1157.99     18.83 o 
  -3   2   5      661.26      639.91     11.77 o 
  -2   2   5     1121.47     1165.02     52.27 o 
  -1   2   5      152.28      169.52      8.21 o 
   0   2   5     1487.19     1609.00     62.59 o 
   1   2   5      529.83      495.35      9.41 o 
   2   2   5      361.27      374.90      7.31 o 
   3   2   5      220.63      210.25      4.62 o 
   4   2   5      528.26      505.07      9.87 o 
   5   2   5      522.32      505.65     11.41 o 
   6   2   5      108.29       95.57      4.48 o 
   8   2   5      102.39      103.51      9.35 o 
   9   2   5       20.64       19.15      5.70 o 
  -9   3   5       27.16       29.41      6.61 o 
  -8   3   5       43.74       44.15      3.83 o 
  -7   3   5      667.97      677.80     14.68 o 
  -6   3   5       99.02       93.45      3.43 o 
  -5   3   5       78.47       76.86      2.78 o 
  -4   3   5      210.80      200.54      4.40 o 
  -3   3   5     1035.80      996.90     21.06 o 
  -2   3   5      142.81      131.94      5.32 o 
  -1   3   5     1173.60     1236.90     50.50 o 
   0   3   5      452.82      460.17     41.15 o 
   1   3   5       46.80       52.60      2.28 o 
   2   3   5      524.11      526.33     10.02 o 
   3   3   5       62.33       64.96      2.43 o 
   4   3   5      190.95      199.31      7.03 o 
   5   3   5      178.34      166.93      5.49 o 
   6   3   5      345.87      353.06     16.19 o 
   8   3   5      112.25      117.19     11.17 o 
  -8   4   5       53.42       48.76      4.17 o 
  -7   4   5        3.91        2.98      3.07 o 
  -6   4   5      222.94      234.24      7.65 o 
  -5   4   5      164.08      170.66      7.75 o 
  -4   4   5      412.50      378.26     11.00 o 
  -3   4   5     1426.59     1410.26     39.17 o 
  -2   4   5       83.36       81.12      4.87 o 
  -1   4   5      209.05      195.51     10.60 o 
   0   4   5      691.72      717.36     19.40 o 
   1   4   5     1125.71     1136.20     30.68 o 
   2   4   5      578.66      581.88     15.56 o 
   3   4   5      317.38      308.02      9.35 o 
   4   4   5      130.86      128.02      8.09 o 
   5   4   5       14.33       11.51      3.88 o 
   7   4   5       98.81      100.43     10.60 o 
  -7   5   5       19.72       13.11      5.47 o 
  -6   5   5      177.46      186.28      8.23 o 
  -5   5   5      118.96      104.88      8.21 o 
   1   5   5       48.71       46.17      5.36 o 
   2   5   5        5.93        9.01      3.19 o 
   3   5   5      169.31      181.72     10.26 o 
   4   5   5       42.38       40.81      5.47 o 
   6   5   5        1.60       13.11      5.59 o 
  -5   6   5       46.36       44.12      7.52 o 
  -4   6   5       86.22      101.80     10.60 o 
   2   6   5      438.86      462.39     19.49 o 
   3   6   5      142.23      152.42     11.17 o 
  -5  -6   6      163.35      168.95     14.59 o 
  -4  -6   6      137.61      137.03      7.08 o 
  -3  -6   6       99.95      112.60      6.69 o 
  -2  -6   6      332.35      308.70     13.33 o 
  -1  -6   6      112.21      103.13      3.30 o 
   0  -6   6       47.10       50.38      2.66 o 
   1  -6   6       54.10       55.95      3.42 o 
   2  -6   6      121.54      127.01      4.80 o 
   3  -6   6       69.01       62.25      5.14 o 
  -7  -5   6      228.20      228.89      8.90 o 
  -6  -5   6      195.73      177.81      7.54 o 
  -5  -5   6      125.76      122.94      7.49 o 
  -4  -5   6       83.07       73.35      6.37 o 
  -3  -5   6      260.24      254.99     10.16 o 
  -2  -5   6      322.39      327.45      9.33 o 
  -1  -5   6      100.75       94.74      2.49 o 
   0  -5   6      101.81       99.34      4.07 o 
   1  -5   6       52.17       52.86      4.35 o 
   2  -5   6       52.52       47.81      3.13 o 
   3  -5   6      526.66      545.77     25.17 o 
   4  -5   6      213.36      225.27     11.58 o 
   5  -5   6      400.82      436.79     13.09 o 
  -8  -4   6       97.03       92.59      6.09 o 
  -7  -4   6       78.16       70.82      4.26 o 
  -6  -4   6      162.50      140.46      5.60 o 
  -5  -4   6      454.90      433.65     21.83 o 
  -4  -4   6      106.96      106.28      4.87 o 
  -3  -4   6      535.89      532.63     13.26 o 
  -2  -4   6      247.70      244.58      6.15 o 
  -1  -4   6      355.03      340.41      6.88 o 
   0  -4   6       41.86       38.76      1.84 o 
   1  -4   6      138.92      136.73      3.53 o 
   2  -4   6       92.82       87.02      3.74 o 
   3  -4   6        6.29        6.38      1.66 o 
   4  -4   6      215.74      199.99      7.41 o 
   5  -4   6       84.39       73.15      5.03 o 
   6  -4   6       89.91       98.27      7.98 o 
   7  -4   6        7.37        4.95      3.37 o 
  -9  -3   6       37.68       45.89      5.19 o 
  -8  -3   6      255.21      264.58      8.05 o 
  -7  -3   6      823.01      786.25     21.62 o 
  -6  -3   6      262.91      243.94      6.72 o 
  -5  -3   6      550.13      509.88     10.58 o 
  -4  -3   6      479.85      449.87     11.19 o 
  -3  -3   6      347.26      349.43      8.94 o 
  -2  -3   6      367.21      398.49     10.13 o 
  -1  -3   6     1108.50     1168.89     19.43 o 
   0  -3   6      888.07      893.37     15.10 o 
   1  -3   6      236.19      227.68      4.57 o 
   2  -3   6      172.53      163.23      3.88 o 
   3  -3   6      845.94      852.07     15.85 o 
   4  -3   6      805.38      767.56     28.27 o 
   5  -3   6      448.19      415.65     17.90 o 
   7  -3   6      111.21      104.54      8.09 o 
   8  -3   6       83.24       89.73      7.30 o 
  -9  -2   6       16.84       18.65      2.93 o 
  -8  -2   6      173.59      187.62      7.36 o 
  -7  -2   6      589.77      597.75     12.17 o 
  -6  -2   6       41.87       43.79      2.50 o 
  -5  -2   6      119.15      114.08      3.28 o 
  -4  -2   6     1320.53     1344.99     29.87 o 
  -3  -2   6      190.61      215.78      8.39 o 
  -2  -2   6      110.71      126.00      3.99 o 
  -1  -2   6      233.86      255.71      5.01 o 
   0  -2   6      629.99      713.02     12.01 o 
   1  -2   6      898.50      942.57     15.37 o 
   2  -2   6       70.43       77.34      2.27 o 
   3  -2   6      133.16      123.86      3.78 o 
   4  -2   6       94.64       84.57      3.98 o 
   5  -2   6      424.55      377.68     16.30 o 
   6  -2   6      140.88      124.72      8.32 o 
   8  -2   6      220.85      226.63     12.31 o 
 -10  -1   6      253.55      267.22      9.46 o 
  -9  -1   6       91.76       91.94      6.22 o 
  -8  -1   6      642.79      661.51     13.59 o 
  -7  -1   6      441.33      440.40      9.52 o 
  -6  -1   6      173.73      173.66      4.52 o 
  -5  -1   6      228.98      221.33      5.02 o 
  -4  -1   6     1523.20     1459.69     27.54 o 
  -3  -1   6      592.33      607.06     14.05 o 
  -2  -1   6      617.93      668.18     18.84 o 
  -1  -1   6     2037.56     2302.12     45.72 o 
   0  -1   6     1729.42     1848.47     25.87 o 
   1  -1   6     2728.60     3008.48     42.50 o 
   2  -1   6      870.46      927.46     13.31 o 
   3  -1   6      192.07      181.73      5.14 o 
   4  -1   6     1325.21     1313.63     33.45 o 
   5  -1   6      515.65      494.71     13.91 o 
   6  -1   6       84.91       78.88      4.54 o 
   8  -1   6       89.36       96.94      6.19 o 
   9  -1   6        3.98        9.12      4.22 o 
  -9   0   6       26.35       23.23      3.18 o 
  -8   0   6      185.65      180.47      5.30 o 
  -7   0   6       77.12       79.75      3.36 o 
  -6   0   6      392.35      389.55      8.28 o 
  -5   0   6        4.33        3.06      0.95 o 
  -4   0   6       24.01       27.50      1.55 o 
  -3   0   6      897.29      971.35     18.29 o 
  -2   0   6      348.73      336.32      6.75 o 
  -1   0   6      101.77       93.42      2.04 o 
   0   0   6     1471.09     1696.46     23.95 o 
   1   0   6      947.37     1135.18     16.15 o 
   2   0   6      861.04      895.19     20.12 o 
   3   0   6      177.44      166.04      4.92 o 
   4   0   6      475.00      465.24      8.97 o 
   5   0   6       11.71       13.72      1.45 o 
   6   0   6      693.60      696.32     15.16 o 
   7   0   6      149.05      163.70     10.94 o 
   8   0   6      346.11      391.72     10.78 o 
   9   0   6      115.05      126.31      7.65 o 
 -10   1   6      256.84      264.08     11.12 o 
  -9   1   6       87.30       79.52      5.03 o 
  -8   1   6      638.57      649.49     13.59 o 
  -7   1   6      451.55      446.65     13.15 o 
  -6   1   6      173.89      172.10      6.25 o 
  -5   1   6      211.66      203.29      4.90 o 
  -4   1   6     1527.52     1499.83     36.26 o 
  -3   1   6      604.97      610.28     14.08 o 
  -2   1   6      619.08      669.43     15.30 o 
  -1   1   6     2086.15     2335.19     69.83 o 
   0   1   6     1696.84     1817.35     32.63 o 
   1   1   6     2783.33     3093.26     78.24 o 
   2   1   6      854.58      908.33     21.79 o 
   3   1   6      185.44      176.73      4.48 o 
   4   1   6     1327.00     1309.38     23.38 o 
   5   1   6      522.87      494.11      9.75 o 
   6   1   6       86.83       93.03      3.52 o 
   7   1   6      434.72      456.57     20.06 o 
   8   1   6       94.09      102.38      5.02 o 
   9   1   6        4.09       14.82      5.13 o 
  -9   2   6       18.68       16.30      3.92 o 
  -8   2   6      184.12      181.57      6.19 o 
  -7   2   6      576.54      575.95     12.19 o 
  -6   2   6       41.39       35.21      2.40 o 
  -5   2   6      119.14      113.42      3.32 o 
  -4   2   6     1321.06     1329.14     29.90 o 
  -3   2   6      180.31      202.21      7.65 o 
  -2   2   6      107.68      121.11      3.92 o 
  -1   2   6      244.04      275.54     12.08 o 
   0   2   6      613.20      704.07     28.96 o 
   1   2   6      897.32      933.39     16.87 o 
   2   2   6       70.84       78.40      2.39 o 
   3   2   6      133.92      129.17      3.36 o 
   4   2   6       89.02       86.27      2.84 o 
   5   2   6      435.22      406.23      9.52 o 
   6   2   6      136.19      145.69      8.78 o 
   8   2   6      228.77      211.13     13.22 o 
  -9   3   6       36.82       34.76      4.14 o 
  -8   3   6      262.63      266.32      7.31 o 
  -7   3   6      808.70      776.71     14.79 o 
  -6   3   6      260.18      252.92      8.72 o 
  -5   3   6      556.08      520.58      9.96 o 
  -4   3   6      473.85      433.43      9.94 o 
  -3   3   6      339.67      320.31     10.77 o 
  -2   3   6      375.41      401.24     16.87 o 
  -1   3   6     1111.58     1195.41     47.31 o 
   0   3   6      884.54      892.97     36.37 o 
   1   3   6      247.69      238.57      5.85 o 
   2   3   6      169.35      165.21      4.12 o 
   3   3   6      865.02      881.84     16.09 o 
   4   3   6      773.89      748.21     16.23 o 
   5   3   6      435.47      461.70     18.81 o 
   7   3   6      112.88      102.03      9.69 o 
   8   3   6       80.75       87.21     10.72 o 
  -8   4   6      101.42       94.00      7.87 o 
  -7   4   6       79.40       81.23      4.87 o 
  -6   4   6      163.37      141.29      5.84 o 
  -5   4   6      458.31      434.46     15.28 o 
  -4   4   6      117.69      116.17      9.58 o 
  -3   4   6      543.18      509.70     23.60 o 
  -2   4   6      247.72      240.88     13.00 o 
  -1   4   6      349.79      330.15     16.07 o 
   0   4   6       39.62       45.40      6.38 o 
   1   4   6      141.40      144.94      5.36 o 
   2   4   6       94.49       90.30      3.95 o 
   3   4   6        5.40        4.56      2.85 o 
   4   4   6      215.23      203.72     10.72 o 
   5   4   6       80.35       79.34      7.98 o 
   7   4   6        6.83       13.11      6.16 o 
  -7   5   6      217.14      213.86     14.59 o 
  -6   5   6      200.32      212.46      8.87 o 
   1   5   6       51.06       52.21      5.70 o 
   2   5   6       48.57       53.81      5.93 o 
   3   5   6      530.85      577.07     22.80 o 
   4   5   6      209.81      245.44     12.88 o 
  -4   6   6      139.44      140.68     12.08 o 
   2   6   6      119.97      124.72      9.92 o 
   3   6   6       68.93       80.03      9.23 o 
  -4  -6   7       33.64       40.33      5.44 o 
  -3  -6   7       49.26       49.83      4.61 o 
  -2  -6   7       71.42       78.93      5.91 o 
  -1  -6   7       33.53       31.60      3.55 o 
   0  -6   7       84.96       95.40      4.22 o 
   1  -6   7      401.35      405.95      8.94 o 
   2  -6   7       24.80       27.71      3.05 o 
  -6  -5   7       11.15       11.63      5.70 o 
  -5  -5   7       54.53       55.82      6.81 o 
  -4  -5   7       18.58       18.03      5.30 o 
  -3  -5   7      217.34      199.92      9.23 o 
  -2  -5   7      166.32      179.25      8.67 o 
  -1  -5   7      263.13      279.42     11.08 o 
   0  -5   7       25.61       23.85      2.22 o 
   1  -5   7      116.45      106.71      8.33 o 
   2  -5   7        5.03        2.05      1.82 o 
   3  -5   7      145.63      137.51      4.56 o 
   4  -5   7      150.74      138.22     10.17 o 
   5  -5   7      182.05      191.77      7.94 o 
  -8  -4   7       76.18       79.64      6.56 o 
  -7  -4   7       76.35       77.99      4.43 o 
  -6  -4   7       68.50       52.33      8.21 o 
  -5  -4   7      489.30      473.14     27.70 o 
  -4  -4   7       49.46       54.23      5.12 o 
  -3  -4   7      284.09      266.92      8.03 o 
  -2  -4   7      235.22      248.67      7.68 o 
  -1  -4   7      390.45      355.64     17.59 o 
   0  -4   7     1461.13     1517.87     34.13 o 
   1  -4   7      303.15      301.26      8.75 o 
   2  -4   7       60.76       54.73      3.46 o 
   3  -4   7      201.81      194.12      9.98 o 
   4  -4   7        4.98        5.36      3.53 o 
   5  -4   7       14.32       10.88      2.92 o 
   6  -4   7      107.40      127.57      9.12 o 
  -9  -3   7      158.49      154.04      8.02 o 
  -8  -3   7      188.30      196.33      6.85 o 
  -7  -3   7      102.02      101.01      5.19 o 
  -6  -3   7       13.31       14.40      1.97 o 
  -5  -3   7      442.24      409.54     13.13 o 
  -4  -3   7      414.85      381.83     10.79 o 
  -3  -3   7      770.76      777.75     18.21 o 
  -2  -3   7      568.01      567.88     11.38 o 
  -1  -3   7      180.97      179.64      4.19 o 
   0  -3   7      243.25      231.42      4.95 o 
   1  -3   7       84.73       86.98      2.38 o 
   2  -3   7      146.71      140.72      6.72 o 
   3  -3   7      268.58      261.30      7.82 o 
   4  -3   7       12.27        7.98      3.08 o 
   5  -3   7        3.22        5.36      3.42 o 
   7  -3   7      139.79      158.23     10.37 o 
  -9  -2   7      133.18      142.94      6.35 o 
  -8  -2   7       22.45       22.48      4.85 o 
  -7  -2   7      309.49      278.56      6.86 o 
  -6  -2   7       41.64       42.39      2.52 o 
  -5  -2   7      175.77      175.16      5.97 o 
  -4  -2   7      501.53      495.39     16.16 o 
  -3  -2   7      128.02      113.18      4.08 o 
  -2  -2   7      456.59      454.22      9.03 o 
  -1  -2   7      803.02      806.51     14.25 o 
   0  -2   7     1237.98     1333.93     21.83 o 
   1  -2   7      112.17      115.67      2.40 o 
   2  -2   7      901.36      918.05     15.16 o 
   3  -2   7      975.71      979.72     19.50 o 
   4  -2   7      785.53      804.92     36.20 o 
   5  -2   7      315.13      263.34     12.77 o 
   7  -2   7      134.39      155.61     10.26 o 
   8  -2   7       74.82       72.50      7.87 o 
 -10  -1   7      225.70      230.29      8.90 o 
  -9  -1   7      283.79      300.87     11.18 o 
  -8  -1   7      208.39      194.66      5.82 o 
  -7  -1   7      152.11      143.62      5.41 o 
  -6  -1   7       94.10      100.82      3.40 o 
  -5  -1   7     1718.98     1757.67     32.82 o 
  -4  -1   7      690.25      682.11     13.05 o 
  -3  -1   7      288.55      266.78      6.88 o 
  -2  -1   7      707.53      763.57     17.48 o 
  -1  -1   7       81.11       91.82      2.32 o 
   0  -1   7      589.44      641.20      9.45 o 
   1  -1   7       24.60       29.84      1.16 o 
   2  -1   7       27.83       29.55      1.25 o 
   3  -1   7       29.24       34.18      1.85 o 
   4  -1   7      625.78      630.37     11.77 o 
   5  -1   7       97.31       89.64      3.26 o 
   6  -1   7       14.73       13.83      2.39 o 
   7  -1   7      112.18      101.00      7.75 o 
   8  -1   7       48.77       44.80      7.18 o 
 -10   0   7       61.38       66.46      9.46 o 
  -9   0   7       93.24       95.60      6.68 o 
  -8   0   7       24.81       25.23      2.40 o 
  -7   0   7      682.74      692.94     14.04 o 
  -6   0   7      108.10      100.40      3.34 o 
  -5   0   7        9.13       11.92      1.25 o 
  -4   0   7        2.86        5.02      0.90 o 
  -3   0   7     1261.47     1337.98     25.01 o 
  -2   0   7       69.10       64.98      2.47 o 
  -1   0   7      879.28      984.95     16.00 o 
   0   0   7       37.04       43.87      1.25 o 
   1   0   7      168.78      181.35      3.13 o 
   2   0   7     2221.15     2320.12     40.16 o 
   3   0   7      253.75      231.30      5.97 o 
   4   0   7      767.60      741.57     13.74 o 
   5   0   7     2864.11     2880.11     50.33 o 
   6   0   7       76.27       75.57      3.53 o 
   7   0   7       77.71       84.59      9.58 o 
   8   0   7      494.43      552.19     14.29 o 
 -10   1   7      223.89      225.55     10.30 o 
  -9   1   7      283.56      302.88      8.89 o 
  -8   1   7      221.45      218.02      6.57 o 
  -7   1   7      147.49      143.23      6.64 o 
  -6   1   7       99.61      101.77      4.27 o 
  -5   1   7     1753.76     1762.22     43.69 o 
  -4   1   7      665.50      657.33     15.44 o 
  -3   1   7      277.75      255.39      6.84 o 
  -2   1   7      717.79      770.76     22.29 o 
  -1   1   7       81.67       90.02      3.95 o 
   0   1   7      584.81      642.32     14.12 o 
   1   1   7       24.15       28.19      1.47 o 
   2   1   7       27.27       28.87      1.57 o 
   3   1   7       27.43       30.52      1.84 o 
   4   1   7      630.01      616.23     11.83 o 
   5   1   7       94.11       89.69      3.23 o 
   6   1   7       16.59       22.17      2.74 o 
   7   1   7      113.83      110.35      8.78 o 
   8   1   7       51.16       52.25      5.43 o 
  -9   2   7      135.50      137.18      6.22 o 
  -8   2   7       22.19       21.67      2.57 o 
  -7   2   7      303.36      287.92      7.77 o 
  -6   2   7       43.84       42.70      2.95 o 
  -5   2   7      170.90      168.44      4.39 o 
  -4   2   7      501.92      504.41     12.25 o 
  -3   2   7      124.69      107.06      3.89 o 
  -2   2   7      446.04      441.08     12.50 o 
  -1   2   7      802.91      837.45     33.29 o 
   0   2   7     1240.41     1374.96     53.35 o 
   1   2   7      122.02      133.35      3.18 o 
   2   2   7      902.38      915.02     16.69 o 
   3   2   7      947.02      943.44     17.51 o 
   4   2   7      813.40      817.05     15.20 o 
   5   2   7      298.79      292.85      6.71 o 
   6   2   7      211.97      224.92     11.86 o 
   7   2   7      137.13      153.44     10.83 o 
   8   2   7       73.13       74.78      9.58 o 
  -9   3   7      161.24      160.24     19.21 o 
  -8   3   7      185.89      186.10      6.04 o 
  -7   3   7      107.06      102.00      4.96 o 
  -6   3   7       14.74       15.10      2.09 o 
  -5   3   7      445.08      422.41      9.78 o 
  -4   3   7      414.74      383.94     12.29 o 
  -3   3   7      771.40      766.03     22.10 o 
  -2   3   7      567.23      571.83     24.62 o 
  -1   3   7      171.82      168.49      9.58 o 
   0   3   7      237.95      222.98     11.51 o 
   1   3   7       83.86       87.72      3.83 o 
   2   3   7      140.43      138.21      3.84 o 
   3   3   7      275.09      270.73      6.12 o 
   4   3   7       13.22       10.14      1.91 o 
   5   3   7        2.99        1.71      3.19 o 
   7   3   7      132.11      154.13     11.51 o 
  -8   4   7       74.45       66.80     10.37 o 
  -7   4   7       75.07       72.21      4.74 o 
  -6   4   7       68.91       70.45      4.98 o 
  -5   4   7      507.26      482.07     13.97 o 
  -4   4   7       47.28       49.13      6.61 o 
  -3   4   7      285.96      249.69     29.70 o 
  -2   4   7      244.95      247.72     13.45 o 
  -1   4   7      378.90      368.91     17.21 o 
   0   4   7     1471.87     1480.41     60.42 o 
   1   4   7      295.79      306.62      9.43 o 
   2   4   7       62.60       54.55      3.30 o 
   3   4   7      207.24      203.27      7.17 o 
   4   4   7        5.73        2.96      3.19 o 
   5   4   7       11.92       10.83      4.45 o 
  -6   5   7       12.64       10.37      5.47 o 
  -5   5   7       55.33       47.99      6.95 o 
  -2   5   7      160.18      155.27     12.43 o 
  -1   5   7      273.66      284.09     15.50 o 
   0   5   7       30.04       32.95      5.59 o 
   1   5   7      118.21      109.67      7.07 o 
   2   5   7        6.13        7.98      3.53 o 
   3   5   7      145.21      141.93      9.58 o 
   4   5   7      155.51      150.25     10.26 o 
   2   6   7       23.81       20.06      5.36 o 
  -3  -6   8      125.37      131.41      8.00 o 
  -2  -6   8       49.65       50.08      5.60 o 
  -1  -6   8       52.28       58.43      5.33 o 
   0  -6   8      121.12      129.93      6.54 o 
   1  -6   8      132.44      129.46      6.49 o 
  -6  -5   8        0.71        9.23      5.70 o 
  -5  -5   8       18.67       18.30      4.56 o 
  -4  -5   8       59.85       63.96      6.95 o 
  -3  -5   8       40.90       43.91      6.50 o 
  -2  -5   8       58.61       71.02      8.66 o 
  -1  -5   8      243.89      254.68     13.68 o 
   0  -5   8      160.56      157.55     11.06 o 
   1  -5   8      471.72      456.99     64.30 o 
   2  -5   8       59.64       69.35      5.48 o 
   3  -5   8      110.08      119.13      4.37 o 
   4  -5   8      158.21      160.84      6.12 o 
  -7  -4   8      132.57      108.35     14.36 o 
  -6  -4   8      369.72      347.02     18.13 o 
  -5  -4   8     1289.03     1211.10     69.26 o 
  -4  -4   8      730.33      687.25     21.92 o 
  -3  -4   8       24.93       22.62      2.65 o 
  -2  -4   8      224.12      215.88      6.23 o 
  -1  -4   8      141.69      143.17      6.04 o 
   0  -4   8      543.76      550.58     17.45 o 
   1  -4   8       52.84       41.25      9.18 o 
   2  -4   8      252.60      252.14     25.08 o 
   3  -4   8       87.97       79.69      7.98 o 
   4  -4   8       46.88       49.48      6.61 o 
   5  -4   8      266.16      279.76     14.14 o 
   6  -4   8      124.86      148.20     10.15 o 
  -8  -3   8      223.32      222.21      7.59 o 
  -7  -3   8      201.34      203.13      7.18 o 
  -6  -3   8       98.93       87.55      8.32 o 
  -5  -3   8       47.64       41.43      4.33 o 
  -4  -3   8      547.45      532.14     13.55 o 
  -3  -3   8      650.72      658.29     19.36 o 
  -2  -3   8       60.72       58.63      2.69 o 
  -1  -3   8      317.80      313.91      6.43 o 
   0  -3   8      367.90      383.53      7.36 o 
   1  -3   8      117.08      109.81      2.79 o 
   2  -3   8      519.92      521.00      9.20 o 
   3  -3   8     1216.27     1241.09     20.41 o 
   4  -3   8      104.76       71.25      6.50 o 
   5  -3   8       70.74       51.64      7.07 o 
   6  -3   8      206.13      217.06     11.86 o 
   7  -3   8      131.56      125.06      9.80 o 
  -9  -2   8      399.76      404.44     11.60 o 
  -8  -2   8      168.46      168.14      7.18 o 
  -7  -2   8       11.01       16.26      2.20 o 
  -6  -2   8      589.32      573.60     11.70 o 
  -5  -2   8      376.92      367.64     13.20 o 
  -4  -2   8      531.89      501.22     12.20 o 
  -3  -2   8      143.28      155.95      5.83 o 
  -2  -2   8     1980.61     2103.90     40.40 o 
  -1  -2   8       60.39       57.99      2.25 o 
   0  -2   8      211.15      208.95      4.46 o 
   1  -2   8       23.04       20.78      1.14 o 
   2  -2   8       29.50       28.55      1.64 o 
   3  -2   8      127.46      128.37      3.98 o 
   4  -2   8      249.99      245.57      6.90 o 
   5  -2   8      157.57      146.59      7.15 o 
   6  -2   8       49.88       50.73      6.04 o 
   7  -2   8      110.84      120.61      9.01 o 
  -9  -1   8      147.65      156.04      6.96 o 
  -8  -1   8      273.10      271.10      8.06 o 
  -7  -1   8      435.16      420.47      9.45 o 
  -6  -1   8      166.97      162.12      4.61 o 
  -5  -1   8       31.52       30.84      2.15 o 
  -4  -1   8      182.66      197.87      4.65 o 
  -3  -1   8       54.61       56.80      2.86 o 
  -2  -1   8      725.33      760.84     12.67 o 
  -1  -1   8      120.95      116.21      2.80 o 
   0  -1   8     1877.26     2065.19     29.03 o 
   1  -1   8      419.06      429.79      6.69 o 
   2  -1   8      271.34      266.69      4.54 o 
   3  -1   8      610.06      617.43     11.44 o 
   4  -1   8      131.98      114.81      3.54 o 
   5  -1   8      162.12      165.34      4.68 o 
   6  -1   8       20.59       13.35      3.62 o 
   7  -1   8      229.77      255.98     10.46 o 
   8  -1   8       78.44       68.63      8.21 o 
 -10   0   8      353.10      357.67     13.49 o 
  -9   0   8      353.58      355.00     16.76 o 
  -8   0   8      342.19      348.47      8.35 o 
  -7   0   8       22.01       24.49      2.28 o 
  -6   0   8      205.61      195.84      5.90 o 
  -5   0   8      150.64      142.48      3.91 o 
  -4   0   8       91.69       92.32      2.83 o 
  -3   0   8      405.33      413.33      8.41 o 
  -2   0   8     3692.30     4060.82     63.79 o 
  -1   0   8      802.64      763.99     12.64 o 
   0   0   8       82.61       80.30      1.84 o 
   1   0   8      147.98      161.44      2.96 o 
   2   0   8      759.24      735.22     13.40 o 
   3   0   8       39.45       37.73      2.80 o 
   4   0   8       23.16       22.11      1.69 o 
   5   0   8        0.15        0.84      1.43 o 
   7   0   8      568.62      575.66     17.57 o 
   8   0   8      196.31      199.61     12.08 o 
  -9   1   8      154.39      158.87      6.39 o 
  -8   1   8      263.87      274.69      7.88 o 
  -7   1   8      445.95      437.47      9.49 o 
  -6   1   8      168.68      166.36      5.64 o 
  -5   1   8       33.96       41.26      2.18 o 
  -4   1   8      174.41      189.63      4.52 o 
  -3   1   8       58.09       60.58      3.16 o 
  -2   1   8      711.67      731.41     22.05 o 
  -1   1   8      122.22      112.06      5.16 o 
   0   1   8     1859.28     2029.68     60.09 o 
   1   1   8      425.58      440.74     15.17 o 
   2   1   8      277.06      274.89      5.73 o 
   3   1   8      592.58      599.20     11.53 o 
   4   1   8      135.85      121.28      3.63 o 
   5   1   8      163.87      167.09      4.79 o 
   6   1   8       16.23        7.43      3.25 o 
   7   1   8      233.17      249.23     14.14 o 
   8   1   8       77.92       81.97      6.44 o 
  -9   2   8      397.66      406.29     11.20 o 
  -8   2   8      176.74      178.01      6.22 o 
  -7   2   8       12.52       16.23      2.14 o 
  -6   2   8      577.00      551.49     11.68 o 
  -5   2   8      407.30      389.94     10.02 o 
  -4   2   8      518.01      475.02     12.11 o 
  -3   2   8      152.22      162.97      5.16 o 
  -2   2   8     1969.02     2034.93     89.49 o 
  -1   2   8       65.86       67.26      5.47 o 
   0   2   8      203.97      208.28     10.49 o 
   1   2   8       21.88       21.42      1.69 o 
   2   2   8       28.30       29.33      2.05 o 
   3   2   8      133.73      137.23      3.83 o 
   4   2   8      240.76      234.86      5.72 o 
   5   2   8      156.34      152.82      6.24 o 
   6   2   8       53.14       59.05      7.18 o 
   7   2   8      109.06      133.04     10.37 o 
  -8   3   8      229.95      229.58      6.43 o 
  -7   3   8      195.53      194.01      5.30 o 
  -6   3   8      100.51       87.89      3.99 o 
  -5   3   8       48.38       58.03      6.27 o 
  -4   3   8      562.00      548.26     16.51 o 
  -3   3   8      643.68      653.42     19.29 o 
  -2   3   8       66.46       64.75      6.38 o 
  -1   3   8      327.95      329.35     15.28 o 
   0   3   8      357.29      359.22     17.33 o 
   1   3   8      116.45      111.32      4.45 o 
   2   3   8      504.64      496.63     11.57 o 
   3   3   8     1224.32     1222.90     22.51 o 
   4   3   8      107.15      101.87      4.92 o 
   5   3   8       70.98       62.13      6.84 o 
   7   3   8      131.90      133.27     11.29 o 
  -7   4   8      129.57      121.52     10.49 o 
  -6   4   8      374.80      356.53     10.59 o 
  -5   4   8     1258.81     1173.29     45.94 o 
  -4   4   8      760.02      758.10     29.30 o 
  -3   4   8       23.72       28.16      5.13 o 
  -2   4   8      221.52      209.19     12.54 o 
  -1   4   8      145.71      150.82     10.03 o 
   0   4   8      556.43      556.09     24.40 o 
   1   4   8       47.39       45.36      3.52 o 
   2   4   8      254.29      267.60      8.70 o 
   3   4   8       88.97       81.91      4.80 o 
   4   4   8       43.62       41.72      5.47 o 
   5   4   8      270.41      268.13     14.25 o 
   6   4   8      122.56      133.04     11.40 o 
  -6   5   8        0.41       -3.99      5.13 o 
  -5   5   8       17.88       25.08      5.36 o 
  -4   5   8       63.80       72.16      8.89 o 
  -1   5   8      240.05      198.93     14.14 o 
   0   5   8      165.35      155.04     11.63 o 
   1   5   8      477.73      478.35     21.77 o 
   2   5   8       56.78       70.57      6.61 o 
   3   5   8      110.03      127.22      9.35 o 
   4   5   8      156.67      152.76     11.06 o 
  -1  -6   9      136.94      140.44      7.17 o 
  -5  -5   9       33.70       55.52     10.03 o 
  -4  -5   9       13.27       15.57      4.02 o 
  -3  -5   9      389.01      400.33     11.15 o 
  -2  -5   9      346.81      377.75     17.96 o 
  -1  -5   9      262.89      303.81     16.07 o 
   0  -5   9       77.60       84.13      9.69 o 
   1  -5   9      368.42      389.66     10.61 o 
   2  -5   9      151.82      155.19      9.02 o 
   3  -5   9      157.07      163.69      6.22 o 
  -7  -4   9       29.03       29.52      7.47 o 
  -6  -4   9       89.01       97.37      9.12 o 
  -5  -4   9      149.39      157.66     11.51 o 
  -4  -4   9       69.63       45.60      6.95 o 
  -3  -4   9       83.12       75.01     14.59 o 
  -1  -4   9      326.97      323.60     29.30 o 
   1  -4   9      156.66      175.45     10.37 o 
   2  -4   9      102.50       92.92      8.66 o 
   3  -4   9       33.84       27.45      2.90 o 
   4  -4   9       45.97       45.91      3.55 o 
  -8  -3   9      115.13      114.62     20.18 o 
  -7  -3   9      170.96      167.26      9.75 o 
  -6  -3   9      456.78      452.13     21.20 o 
  -5  -3   9      103.49       87.23      6.29 o 
  -4  -3   9      593.06      571.84     25.02 o 
  -3  -3   9     1199.77     1186.75     25.64 o 
  -2  -3   9      596.73      593.95     10.82 o 
  -1  -3   9      390.08      407.46      8.51 o 
   0  -3   9       91.98       88.38      3.16 o 
   1  -3   9      738.36      756.37     13.24 o 
   2  -3   9       92.03       83.93      2.48 o 
   3  -3   9       89.06       88.81      5.93 o 
   4  -3   9       82.95       70.57      6.95 o 
   5  -3   9        9.72       14.55      3.09 o 
   6  -3   9       92.91       85.96      8.21 o 
  -9  -2   9       30.10       34.20      4.22 o 
  -8  -2   9       36.78       36.37      3.27 o 
  -7  -2   9       18.08       16.42      2.77 o 
  -6  -2   9      377.77      344.88      8.78 o 
  -5  -2   9      219.04      210.38     22.69 o 
  -4  -2   9      225.59      213.24     11.00 o 
  -3  -2   9      135.11      135.64      4.94 o 
  -2  -2   9      180.28      193.09      4.42 o 
  -1  -2   9     1041.26     1112.26     18.57 o 
   0  -2   9      104.59      107.38      3.05 o 
   1  -2   9      248.62      250.63      4.39 o 
   2  -2   9      310.09      332.77      6.44 o 
   3  -2   9      918.72      907.66     14.47 o 
   4  -2   9      220.43      189.44      5.03 o 
   5  -2   9       87.00       84.88      7.30 o 
   6  -2   9      139.39      165.07      9.92 o 
   7  -2   9      197.16      210.79     12.20 o 
  -9  -1   9      129.16      141.06      7.88 o 
  -8  -1   9       63.10       56.82      5.03 o 
  -7  -1   9      862.64      861.30     19.58 o 
  -6  -1   9      913.89      932.53     18.25 o 
  -5  -1   9     1683.35     1777.14     33.49 o 
  -4  -1   9      162.63      154.74      4.77 o 
  -3  -1   9      109.00      106.87      4.01 o 
  -2  -1   9      689.19      707.77     12.13 o 
  -1  -1   9     1086.42     1178.57     19.07 o 
   0  -1   9       85.86       87.93      1.95 o 
   1  -1   9      494.08      503.02      7.83 o 
   2  -1   9      495.46      496.44      7.75 o 
   3  -1   9      137.89      138.90      3.80 o 
   4  -1   9      168.02      160.03      4.44 o 
   5  -1   9      150.97      147.29      6.61 o 
   6  -1   9      111.79      115.24      6.80 o 
   7  -1   9        7.37        0.91      4.10 o 
  -9   0   9       23.04       23.94      5.13 o 
  -8   0   9       50.33       52.91      4.83 o 
  -7   0   9       55.47       52.68      3.18 o 
  -6   0   9      208.41      183.28      4.97 o 
  -5   0   9        0.16       -0.24      1.16 o 
  -4   0   9      160.48      168.03      4.82 o 
  -3   0   9      301.51      319.24      8.14 o 
  -2   0   9      199.39      214.96      4.24 o 
  -1   0   9       22.10       26.65      1.41 o 
   0   0   9     1434.70     1543.61     27.75 o 
   1   0   9      258.31      238.24      4.12 o 
   2   0   9      681.55      668.71     12.43 o 
   3   0   9     1396.61     1400.55     24.96 o 
   4   0   9       14.38       11.95      1.59 o 
   5   0   9        0.83        2.20      1.67 o 
   6   0   9       11.86       18.58      5.36 o 
   7   0   9       49.67       55.55      5.24 o 
  -9   1   9      130.89      141.18      7.34 o 
  -8   1   9       65.23       73.84      4.51 o 
  -7   1   9      852.25      877.10     19.61 o 
  -6   1   9      911.60      924.05     20.28 o 
  -5   1   9     1714.75     1800.94     46.94 o 
  -4   1   9      171.32      159.67      5.11 o 
  -3   1   9      108.96      100.51      3.35 o 
  -2   1   9      710.96      713.08     15.34 o 
  -1   1   9     1073.78     1124.51     37.86 o 
   0   1   9       86.25       85.56      3.02 o 
   1   1   9      508.13      515.23     10.42 o 
   2   1   9      484.26      495.60     10.91 o 
   3   1   9      142.17      141.71      4.51 o 
   4   1   9      170.01      160.25      4.48 o 
   5   1   9      150.51      161.50      6.59 o 
   6   1   9      115.66      128.14     10.03 o 
   7   1   9        8.48       12.77      4.79 o 
  -9   2   9       29.86       29.11      8.15 o 
  -8   2   9       34.50       33.18      3.06 o 
  -7   2   9       20.07       22.25      2.31 o 
  -6   2   9      368.63      338.18     11.50 o 
  -5   2   9      225.12      216.64      8.37 o 
  -4   2   9      222.62      201.67      6.44 o 
  -3   2   9      131.35      127.79      7.47 o 
  -2   2   9      190.96      191.23      9.01 o 
  -1   2   9     1028.14     1131.23     45.49 o 
   0   2   9       94.88      101.57      7.18 o 
   1   2   9      258.60      259.82      6.35 o 
   2   2   9      323.92      345.01      7.22 o 
   3   2   9      891.81      887.82     16.79 o 
   4   2   9      220.34      206.05      7.35 o 
   5   2   9       92.02      105.33      5.57 o 
   6   2   9      138.75      152.87     10.94 o 
   7   2   9      196.85      231.53     13.57 o 
  -8   3   9      117.97      118.43      7.74 o 
  -7   3   9      171.78      161.65      5.94 o 
  -6   3   9      448.87      437.60     10.46 o 
  -5   3   9      115.54       95.87      7.87 o 
  -4   3   9      574.56      543.96     17.16 o 
  -3   3   9     1209.33     1195.18     49.02 o 
  -2   3   9      571.05      570.91     26.11 o 
  -1   3   9      386.10      412.00     19.15 o 
   0   3   9       93.13       92.11      7.75 o 
   1   3   9      748.13      747.80     20.66 o 
   2   3   9       82.10       76.59      3.65 o 
   3   3   9       92.39       99.14      4.98 o 
   4   3   9       83.26       80.16      4.98 o 
   5   3   9        9.54       12.04      5.36 o 
  -7   4   9       29.06       37.96      6.73 o 
  -6   4   9       88.26       92.23      9.69 o 
  -5   4   9      149.18      130.42     10.72 o 
  -4   4   9       69.50       49.93      7.64 o 
  -1   4   9      349.76      357.51     17.21 o 
   1   4   9      159.14      155.72     10.60 o 
   2   4   9      105.82      107.58      5.28 o 
   3   4   9       32.91       30.80      7.01 o 
   4   4   9       48.33       51.76      7.41 o 
  -5   5   9       34.36       38.19      6.84 o 
  -1   5   9      261.55      247.72     16.64 o 
   0   5   9       81.26       62.13     10.03 o 
   1   5   9      365.43      352.95     19.15 o 
   2   5   9      154.70      160.16      7.26 o 
   3   5   9      159.54      170.20     10.60 o 
  -5  -5  10      150.33      167.19      9.46 o 
  -4  -5  10       10.85       15.02      3.61 o 
  -3  -5  10       46.47       44.81      4.22 o 
  -2  -5  10      139.01      143.06      6.59 o 
  -1  -5  10      111.61      121.30      6.06 o 
   0  -5  10      212.56      222.75      7.69 o 
   1  -5  10        2.07        5.24      2.77 o 
   2  -5  10      485.20      516.07     12.90 o 
   3  -5  10       61.31       58.56      5.58 o 
  -7  -4  10      302.97      313.27     18.70 o 
  -6  -4  10      430.42      446.31     23.14 o 
  -5  -4  10      496.61      538.08     25.42 o 
  -4  -4  10       90.15       90.65      6.54 o 
  -3  -4  10       53.84       68.63      8.78 o 
  -2  -4  10       45.87       52.21      8.32 o 
  -1  -4  10      176.58      166.67     11.40 o 
   0  -4  10      720.89      787.63     32.72 o 
   1  -4  10       89.71       95.71      6.21 o 
   2  -4  10      256.03      261.30     12.09 o 
   3  -4  10      134.71      120.49      8.33 o 
   4  -4  10      364.01      351.32     22.34 o 
  -8  -3  10      122.94      127.00     13.00 o 
  -7  -3  10      153.04      144.09     17.78 o 
  -6  -3  10       79.19       66.01     10.03 o 
  -5  -3  10       82.02       63.95      9.23 o 
  -4  -3  10       91.44       87.64      6.01 o 
  -3  -3  10       42.04       41.54      2.66 o 
  -2  -3  10       21.55       18.10      1.94 o 
  -1  -3  10       56.30       61.44      3.04 o 
   0  -3  10      325.44      312.00      7.67 o 
   1  -3  10      162.61      166.73      4.87 o 
   2  -3  10       53.61       51.42      2.89 o 
   3  -3  10       91.00       81.73      4.22 o 
   4  -3  10       88.43       82.00      4.23 o 
   5  -3  10        6.15       13.17      3.15 o 
   6  -3  10      402.38      431.49     19.84 o 
  -8  -2  10       12.47       10.85      3.09 o 
  -7  -2  10      377.61      355.40     24.05 o 
  -6  -2  10      479.67      446.09     17.21 o 
  -5  -2  10      103.30       98.48     11.57 o 
  -4  -2  10      529.68      474.82     18.27 o 
  -3  -2  10      630.17      654.45     11.51 o 
  -2  -2  10      511.74      534.25      9.82 o 
  -1  -2  10      795.48      830.83     16.28 o 
   0  -2  10      247.70      254.07      5.48 o 
   1  -2  10      142.89      146.10      3.10 o 
   2  -2  10      533.21      536.56      9.92 o 
   3  -2  10       65.49       63.59      2.77 o 
   4  -2  10      303.49      279.08     12.37 o 
   5  -2  10      235.44      224.53      9.23 o 
   6  -2  10       31.74       60.53      7.41 o 
  -9  -1  10      329.72      340.36     12.74 o 
  -8  -1  10       35.80       39.39      4.07 o 
  -7  -1  10       53.68       55.82      4.46 o 
  -6  -1  10      175.51      175.89      5.61 o 
  -5  -1  10       24.83       21.60      1.93 o 
  -4  -1  10      184.96      182.96      5.96 o 
  -3  -1  10      146.78      149.40      3.69 o 
  -2  -1  10      911.08      954.63     16.03 o 
  -1  -1  10      106.65      108.45      3.00 o 
   0  -1  10      101.35       96.53      2.48 o 
   1  -1  10       37.05       33.57      1.61 o 
   2  -1  10      222.37      219.19      4.12 o 
   3  -1  10      220.76      212.09      5.12 o 
   4  -1  10      133.06      124.03      4.15 o 
   5  -1  10      407.68      424.38     12.73 o 
   6  -1  10       37.73       35.80      5.13 o 
   7  -1  10       26.37       26.22      5.47 o 
  -9   0  10      349.14      321.82     27.87 o 
  -8   0  10        7.51        7.80      2.89 o 
  -7   0  10       37.66       38.57      3.53 o 
  -6   0  10      262.12      245.64      6.16 o 
  -5   0  10       59.10       60.67      2.90 o 
  -4   0  10     1590.67     1598.03     30.14 o 
  -3   0  10      931.99      937.09     15.52 o 
  -2   0  10     1987.01     2074.32     33.14 o 
  -1   0  10     1047.14     1158.53     18.92 o 
   0   0  10       41.04       43.51      2.29 o 
   1   0  10      243.92      233.96      4.76 o 
   2   0  10      828.84      817.37     15.55 o 
   3   0  10      617.28      609.34     11.72 o 
   4   0  10      157.56      152.81      4.51 o 
   5   0  10        4.32        3.92      2.07 o 
   6   0  10      105.43      107.09      7.00 o 
   7   0  10      273.85      274.51     14.14 o 
  -9   1  10      337.41      343.97     13.07 o 
  -8   1  10       32.69       34.52      3.58 o 
  -7   1  10       52.66       54.43      3.78 o 
  -6   1  10      174.29      166.27      5.27 o 
  -5   1  10       23.79       21.56      1.88 o 
  -4   1  10      183.00      184.21      5.93 o 
  -3   1  10      152.79      147.76      4.40 o 
  -2   1  10      908.75      966.86     28.05 o 
  -1   1  10       99.51      104.40      5.31 o 
   0   1  10      106.07      105.52      4.04 o 
   1   1  10       37.74       34.42      2.98 o 
   2   1  10      222.30      221.36      5.66 o 
   3   1  10      215.25      207.95      6.57 o 
   4   1  10      141.46      136.43      5.46 o 
   5   1  10      407.43      436.87     13.55 o 
   6   1  10       41.65       41.50      6.73 o 
   7   1  10       24.65       31.24      5.93 o 
  -8   2  10       12.58        3.06      4.33 o 
  -7   2  10      376.08      350.16      9.31 o 
  -6   2  10      476.09      461.14     14.51 o 
  -5   2  10      109.56      102.70      5.63 o 
  -4   2  10      513.35      487.94     12.33 o 
  -3   2  10      621.64      616.49     23.09 o 
  -2   2  10      535.53      552.69     35.45 o 
  -1   2  10      782.66      838.81     35.00 o 
   0   2  10      255.17      266.08     13.22 o 
   1   2  10      148.94      155.56      4.60 o 
   2   2  10      529.68      530.27     10.63 o 
   3   2  10       68.11       66.67      3.41 o 
   4   2  10      311.52      301.01      9.90 o 
   5   2  10      227.12      221.53      8.71 o 
   6   2  10       34.60       46.17      7.64 o 
  -8   3  10      123.33      120.73     11.06 o 
  -7   3  10      151.79      146.90     10.72 o 
  -6   3  10       76.29       72.60      6.04 o 
  -5   3  10       81.35       72.16      7.98 o 
  -4   3  10       93.71       96.79      8.21 o 
  -3   3  10       45.76       40.58      5.93 o 
  -2   3  10       20.13       13.34      4.45 o 
  -1   3  10       55.67       57.46      7.52 o 
   0   3  10      323.32      320.23     16.07 o 
   1   3  10      157.01      159.03     10.37 o 
   2   3  10       51.13       50.88      4.09 o 
   3   3  10       90.99       87.75      5.23 o 
   4   3  10       90.33       95.78      5.81 o 
   5   3  10        5.04        4.79      4.56 o 
   6   3  10      408.18      440.84     20.29 o 
  -7   4  10      309.22      297.88     17.56 o 
  -6   4  10      428.93      451.67     21.66 o 
  -5   4  10      493.01      508.56     23.37 o 
  -1   4  10      168.88      161.31     11.74 o 
   0   4  10      724.21      722.31     32.83 o 
   1   4  10       91.80      111.15      9.58 o 
   2   4  10      249.61      258.34      9.09 o 
   3   4  10      139.55      126.88      6.49 o 
   4   4  10      354.86      364.57     16.76 o 
  -5   5  10      147.48      147.86     13.00 o 
   0   5  10      203.75      201.89     15.39 o 
   1   5  10        3.37        3.76      6.61 o 
  -4  -5  11      135.68      129.64      7.35 o 
  -3  -5  11      156.79      190.17      7.99 o 
  -2  -5  11      334.40      371.61     10.88 o 
  -1  -5  11       13.41       10.95      3.29 o 
   0  -5  11       26.77       35.72      3.81 o 
   1  -5  11      287.46      325.78      9.66 o 
  -6  -4  11       50.98       48.11      8.44 o 
  -5  -4  11       37.79       40.53      7.98 o 
  -4  -4  11       25.17       23.73      3.25 o 
  -3  -4  11       66.26       62.39      5.05 o 
  -2  -4  11      285.14      298.95      8.83 o 
  -1  -4  11      177.35      187.38      6.69 o 
   0  -4  11       14.76       21.43      2.93 o 
   1  -4  11       62.88       72.02      4.60 o 
   2  -4  11       73.79       81.13      3.89 o 
   3  -4  11      130.65      132.41      5.68 o 
   4  -4  11        7.76       12.09      3.42 o 
  -7  -3  11       43.14       37.51      7.52 o 
  -6  -3  11      392.66      407.67     20.63 o 
  -5  -3  11      329.30      337.21     18.13 o 
  -3  -3  11     1048.45     1057.15     24.74 o 
  -2  -3  11      174.83      167.33      5.30 o 
  -1  -3  11      173.57      164.73      5.91 o 
   0  -3  11       59.69       58.30      6.94 o 
   2  -3  11      186.20      172.33      5.20 o 
   3  -3  11       15.73       17.35      1.78 o 
   4  -3  11       83.34       84.36      4.71 o 
  -8  -2  11      169.57      152.60      7.66 o 
  -7  -2  11      210.75      227.09     14.93 o 
  -6  -2  11       94.40       80.14      8.66 o 
  -5  -2  11      258.69      205.34     18.87 o 
  -4  -2  11      148.95      147.82      9.25 o 
  -3  -2  11      216.53      208.30      5.05 o 
  -2  -2  11      440.22      439.66      9.39 o 
  -1  -2  11     1057.24     1112.87     19.70 o 
   0  -2  11      212.37      223.07      5.12 o 
   1  -2  11      271.19      264.97      4.79 o 
   2  -2  11        2.98        2.82      1.28 o 
   3  -2  11        9.95        4.47      2.55 o 
   4  -2  11       22.18       21.33      2.50 o 
   5  -2  11        1.51        5.24      3.31 o 
   6  -2  11       61.23       67.72      8.44 o 
  -8  -1  11      240.06      258.02     10.04 o 
  -7  -1  11      261.90      263.75      7.73 o 
  -6  -1  11      856.99      864.43     22.60 o 
  -5  -1  11      111.91      108.71     11.12 o 
  -4  -1  11      564.59      542.87     32.89 o 
  -3  -1  11      870.84      893.62     15.02 o 
  -2  -1  11      204.68      211.35      4.66 o 
  -1  -1  11      105.52      105.04      3.07 o 
   0  -1  11      101.84      103.13      3.11 o 
   1  -1  11      347.43      346.51      7.86 o 
   2  -1  11      203.65      200.93      4.05 o 
   3  -1  11      162.49      156.92      4.53 o 
   4  -1  11      260.51      254.49      8.62 o 
   5  -1  11      340.24      329.73     13.97 o 
   6  -1  11      304.18      333.91     15.73 o 
  -9   0  11        0.85        2.80      3.84 o 
  -8   0  11     1009.98     1011.18     23.09 o 
  -7   0  11        9.57        7.70      2.57 o 
  -6   0  11      326.44      329.01     10.03 o 
  -5   0  11       81.42       81.72      3.44 o 
  -4   0  11      119.20      119.34      3.75 o 
  -3   0  11        8.01        7.13      1.12 o 
  -2   0  11      217.21      200.49      4.24 o 
  -1   0  11      285.53      284.00      5.49 o 
   0   0  11       69.35       68.87      2.60 o 
   1   0  11     1805.30     1808.91     29.16 o 
   2   0  11       22.31       23.74      2.04 o 
   3   0  11       46.01       44.60      2.81 o 
   4   0  11        5.04        3.44      1.93 o 
   5   0  11      337.88      306.21     17.56 o 
   6   0  11        8.74       10.60      4.22 o 
  -8   1  11      247.66      246.15     12.65 o 
  -7   1  11      252.65      248.27      8.57 o 
  -6   1  11      858.04      841.69     22.54 o 
  -5   1  11      106.73      108.29      5.74 o 
  -4   1  11      558.04      539.22     12.46 o 
  -3   1  11      863.03      857.60     19.04 o 
  -2   1  11      211.61      207.25      5.78 o 
  -1   1  11      102.86      104.13      5.64 o 
   0   1  11      105.85      106.69      4.35 o 
   1   1  11      351.08      351.00      7.37 o 
   2   1  11      211.08      203.21      5.16 o 
   3   1  11      168.11      159.33      4.72 o 
   4   1  11      252.96      256.23      9.18 o 
   5   1  11      341.50      355.11     18.35 o 
   6   1  11      302.52      329.01     16.07 o 
  -8   2  11      163.81      157.55     11.40 o 
  -7   2  11      220.44      229.03     13.00 o 
  -6   2  11       90.71       83.11      8.21 o 
  -5   2  11      254.44      211.02      9.86 o 
  -4   2  11      145.54      131.90      9.92 o 
  -3   2  11      221.72      205.05     10.94 o 
  -2   2  11      419.66      411.74     14.38 o 
  -1   2  11     1077.27     1154.25     46.40 o 
   0   2  11      205.29      208.73     12.20 o 
   1   2  11      267.05      262.10      8.54 o 
   2   2  11        2.47        2.19      1.68 o 
   3   2  11       10.91       12.28      2.68 o 
   4   2  11       22.33       20.85      3.42 o 
   5   2  11        2.35        1.13      3.09 o 
   6   2  11       62.84       68.74      8.89 o 
  -7   3  11       47.80       48.11      6.84 o 
  -6   3  11      385.87      356.02     18.47 o 
  -5   3  11      336.44      311.22     16.19 o 
  -2   3  11      173.52      147.17     11.86 o 
  -1   3  11      173.25      176.36     11.97 o 
   0   3  11       55.56       55.18      8.32 o 
   2   3  11      185.15      183.48      7.10 o 
   3   3  11       15.98       19.36      3.10 o 
   4   3  11       85.57       92.88      6.49 o 
  -6   4  11       52.74       45.14      7.30 o 
  -5   4  11       38.64       36.37      6.50 o 
   0   4  11       13.25       18.47      5.93 o 
   1   4  11       66.73       76.72     10.26 o 
   2   4  11       74.00       79.80     10.49 o 
   3   4  11      128.57      124.15      8.89 o 
   4   4  11        8.19        7.64      5.24 o 
  -5  -4  12      172.00      184.86      9.51 o 
  -4  -4  12       90.48       87.73      6.04 o 
  -3  -4  12       30.21       29.73      3.97 o 
  -2  -4  12        6.99        6.88      3.27 o 
  -1  -4  12       64.97       82.79      6.11 o 
   0  -4  12      110.99      122.11      6.20 o 
   1  -4  12      127.31      146.63      6.13 o 
   2  -4  12       11.98       15.12      3.04 o 
  -7  -3  12      205.52      207.94     15.85 o 
  -6  -3  12      129.14      124.83     12.43 o 
  -5  -3  12       73.67       84.64      6.60 o 
  -4  -3  12      170.42      187.19     13.00 o 
   0  -3  12      210.96      220.82     13.00 o 
   1  -3  12      247.57      268.13     14.36 o 
   2  -3  12      253.38      247.73      6.58 o 
   3  -3  12       98.03       99.05      5.51 o 
   4  -3  12      126.96      126.88     10.03 o 
  -7  -2  12      217.54      220.70     14.93 o 
  -6  -2  12      199.47      211.24     14.48 o 
  -5  -2  12      190.00      176.24     11.06 o 
  -4  -2  12      264.08      256.62      7.39 o 
  -3  -2  12     1318.71     1383.00     25.39 o 
  -2  -2  12        8.76        8.83      1.81 o 
  -1  -2  12       72.69       68.50      3.34 o 
   0  -2  12      570.41      583.63     11.68 o 
   1  -2  12      254.88      271.48      5.02 o 
   2  -2  12      548.17      560.24     12.51 o 
   3  -2  12       13.48       15.25      2.85 o 
   4  -2  12      410.06      413.01     40.87 o 
   5  -2  12       62.60       46.26     11.29 o 
  -8  -1  12      191.37      198.30      8.79 o 
  -7  -1  12      120.69      120.26      5.47 o 
  -6  -1  12       31.80       32.19      3.89 o 
  -5  -1  12       47.48       41.84      6.16 o 
  -4  -1  12      187.19      178.27      5.47 o 
  -3  -1  12      182.14      179.44      5.29 o 
  -2  -1  12      116.17      119.14      3.48 o 
  -1  -1  12       86.61       84.44      2.95 o 
   0  -1  12      191.61      194.17      5.01 o 
   1  -1  12       20.53       24.32      1.70 o 
   2  -1  12      285.53      283.53      7.14 o 
   3  -1  12       51.56       49.31      5.60 o 
   4  -1  12      151.13      137.07      7.11 o 
   5  -1  12        3.55        1.37      3.65 o 
  -8   0  12       27.12       28.26      4.13 o 
  -7   0  12      170.50      172.43      6.21 o 
  -6   0  12       33.14       39.38      3.59 o 
  -5   0  12      258.45      271.09     12.08 o 
  -4   0  12      390.05      394.31      8.89 o 
  -3   0  12     1138.35     1183.65     21.29 o 
  -2   0  12      420.80      419.41      8.33 o 
  -1   0  12       92.15       84.16      2.69 o 
   0   0  12      160.50      161.43      3.83 o 
   1   0  12      968.40      971.34     17.88 o 
   2   0  12        6.69        7.89      1.65 o 
   3   0  12       29.75       25.75      2.26 o 
   4   0  12       22.96       25.76      5.70 o 
   5   0  12        0.35        1.60      3.88 o 
  -8   1  12      187.11      193.03      9.28 o 
  -7   1  12      124.61      118.58     10.07 o 
  -6   1  12       31.26       29.38      3.33 o 
  -4   1  12      193.84      175.67      7.30 o 
  -3   1  12      179.94      167.56      5.73 o 
  -2   1  12      117.99      109.69      4.31 o 
  -1   1  12       91.71       86.53      8.55 o 
   0   1  12      188.09      189.43      6.77 o 
   1   1  12       17.42       17.82      2.09 o 
   2   1  12      293.54      275.24      6.66 o 
   3   1  12       49.70       50.26      5.46 o 
   4   1  12      153.33      155.25      7.47 o 
   5   1  12        3.30        3.65      7.07 o 
  -7   2  12      222.10      206.12      9.62 o 
  -6   2  12      192.15      202.01     12.20 o 
  -1   2  12       67.90       60.53      8.66 o 
   0   2  12      570.41      563.50     26.22 o 
   1   2  12      248.51      266.23      8.90 o 
   2   2  12      555.18      555.90     16.47 o 
   3   2  12       11.12       12.41      3.02 o 
   4   2  12      414.77      413.52     13.60 o 
  -7   3  12      202.62      197.63     10.23 o 
  -6   3  12      131.92      134.30     10.89 o 
   0   3  12      216.57      214.55     14.02 o 
   1   3  12      240.70      245.56     15.28 o 
   2   3  12      256.80      244.60      8.99 o 
   3   3  12       92.83       90.56      6.43 o 
   4   3  12      127.09      142.84     10.03 o 
   1   4  12      125.07      159.71     14.36 o 
   2   4  12       10.58       13.22      7.98 o 
  -4  -4  13       89.80       93.76      6.46 o 
  -3  -4  13      267.54      291.02      9.48 o 
  -2  -4  13      197.15      225.39      7.94 o 
  -1  -4  13      383.31      422.85     11.44 o 
   0  -4  13      196.85      232.87      8.01 o 
   1  -4  13       68.83       65.07      5.36 o 
  -6  -3  13      168.80      174.36      9.17 o 
  -5  -3  13       72.87       81.25      5.68 o 
  -4  -3  13      458.24      471.60     12.50 o 
  -3  -3  13       32.08       33.74      6.38 o 
  -2  -3  13      247.38      263.11     15.50 o 
  -1  -3  13      361.71      405.27     20.41 o 
   0  -3  13      294.68      319.64      9.04 o 
   1  -3  13      198.87      203.07      6.96 o 
   2  -3  13       10.85       10.16      2.76 o 
   3  -3  13       10.03       10.52      3.34 o 
  -7  -2  13      228.69      228.80     16.30 o 
  -6  -2  13       88.65       68.63     10.60 o 
  -5  -2  13      194.55      205.75     13.79 o 
  -4  -2  13      288.94      312.17      7.66 o 
  -3  -2  13      210.50      208.94      5.93 o 
  -2  -2  13      142.08      137.60      6.78 o 
  -1  -2  13       10.94       10.95      1.97 o 
   0  -2  13       75.48       80.76      3.89 o 
   1  -2  13       49.99       22.57      4.10 o 
   2  -2  13       54.40       51.61      4.60 o 
   3  -2  13       12.57        4.57      2.49 o 
   4  -2  13       28.54       28.72      3.94 o 
  -7  -1  13        9.76        7.77      4.62 o 
  -6  -1  13      132.10      130.13     10.66 o 
  -5  -1  13       32.71       35.03      2.92 o 
  -4  -1  13       19.02       16.92      2.30 o 
  -3  -1  13      197.89      187.04      5.10 o 
  -2  -1  13       64.11       68.65      3.26 o 
  -1  -1  13      148.64      145.56      4.69 o 
   0  -1  13      193.13      186.51      5.00 o 
   1  -1  13       57.38       62.01      3.08 o 
   2  -1  13       37.28       31.80      2.84 o 
   3  -1  13      425.63      442.24     17.61 o 
   4  -1  13      211.35      229.16      8.89 o 
  -7   0  13      414.48      418.47     14.18 o 
  -6   0  13      508.37      502.90     16.47 o 
  -5   0  13       67.08       76.51      3.45 o 
  -4   0  13      911.17      905.17     18.52 o 
  -3   0  13        7.77       14.42      1.70 o 
  -2   0  13        0.86        1.80      1.38 o 
  -1   0  13      184.65      176.02      4.44 o 
   0   0  13       28.94       26.12      1.97 o 
   1   0  13      274.78      254.56     11.29 o 
   2   0  13       29.94       33.03      2.86 o 
   3   0  13       85.86       73.09      7.50 o 
   5   0  13        4.15        0.68      4.56 o 
  -7   1  13        7.63        5.51      3.78 o 
  -6   1  13      134.67      136.46      7.42 o 
  -5   1  13       34.96       32.77      3.72 o 
  -4   1  13       16.76       15.50      2.74 o 
  -3   1  13      196.52      177.73      7.07 o 
  -2   1  13       70.23       64.30      3.88 o 
  -1   1  13      148.97      136.34      6.38 o 
   0   1  13      187.06      169.04      8.89 o 
   1   1  13       56.24       55.86      5.02 o 
   2   1  13       33.41       27.37      2.75 o 
   3   1  13      423.01      420.43     17.78 o 
  -7   2  13      223.26      227.63     10.66 o 
  -6   2  13       88.10       85.57      7.08 o 
  -5   2  13      196.07      184.34     13.22 o 
  -4   2  13      297.41      300.62     16.87 o 
   2   2  13       53.99       51.44      4.66 o 
   3   2  13       12.16        9.33      3.42 o 
   4   2  13       28.95       20.86      5.13 o 
  -6   3  13      168.62      164.50     14.02 o 
   2   3  13       11.32       17.05      3.49 o 
   3   3  13        8.81       16.53      4.56 o 
  -5  -3  14      410.15      441.64     23.71 o 
  -4  -3  14      130.53      130.51      6.50 o 
  -3  -3  14      132.90      137.56      6.30 o 
  -2  -3  14      123.44      125.20      9.30 o 
  -1  -3  14      103.61      115.91      6.99 o 
   0  -3  14      119.93      125.37      5.78 o 
   1  -3  14      210.80      221.23      7.47 o 
  -6  -2  14      117.86      125.15      7.89 o 
  -5  -2  14      111.59      130.42     11.51 o 
  -4  -2  14       26.90       23.49      4.79 o 
  -3  -2  14       11.67        9.80      2.57 o 
  -2  -2  14       37.10       34.95      4.50 o 
  -1  -2  14      145.63      101.65      6.21 o 
   0  -2  14       28.29        0.46      3.65 o 
   1  -2  14       30.86       31.58      5.81 o 
   2  -2  14      169.96      187.33      6.38 o 
   3  -2  14       30.80       34.77      5.47 o 
  -6  -1  14      104.55      104.81      5.80 o 
  -5  -1  14      357.97      354.84      8.24 o 
  -4  -1  14       99.99      105.45      4.82 o 
  -3  -1  14       88.44       88.76      4.46 o 
  -2  -1  14      496.81      504.89     10.38 o 
  -1  -1  14      386.53      398.13      8.62 o 
   0  -1  14      342.47      362.02      8.11 o 
   1  -1  14        7.51        5.40      1.93 o 
   2  -1  14       15.63       11.51      3.90 o 
   3  -1  14       91.26       89.65      5.24 o 
  -7   0  14      194.69      217.51     16.07 o 
  -6   0  14       89.91       97.55      5.01 o 
  -5   0  14      597.17      609.65     12.04 o 
  -4   0  14        9.92       11.83      1.94 o 
  -3   0  14        2.26        4.16      1.62 o 
  -2   0  14       70.53       66.51      3.03 o 
  -1   0  14       44.59       43.49      2.63 o 
   0   0  14       22.02       23.67      2.42 o 
   1   0  14       42.80       45.26      5.13 o 
   2   0  14       93.44       84.37      4.66 o 
   4   0  14       82.30       73.99      7.87 o 
  -6   1  14      104.13       92.77     17.73 o 
  -5   1  14      356.21      322.87     18.98 o 
  -4   1  14      103.44      115.94     10.49 o 
   0   1  14      351.90      362.96     12.08 o 
   1   1  14        5.87        6.04      2.85 o 
   2   1  14       16.25       10.37      3.65 o 
   3   1  14       91.13       84.93      7.52 o 
  -6   2  14      115.89      118.79     12.88 o 
  -5   2  14      109.93      110.58     11.17 o 
  -4   2  14       26.38       21.89      6.27 o 
  -3   2  14       12.06        8.89      5.36 o 
   1   2  14       28.87       27.02      3.65 o 
   2   2  14      171.07      165.41      9.80 o 
   3   2  14       29.36       27.36      5.13 o 
  -2  -3  15      148.35      168.57      7.07 o 
  -1  -3  15       51.14       58.25      8.09 o 
  -5  -2  15      282.63      290.13     18.35 o 
  -4  -2  15      187.47      199.96     14.48 o 
  -3  -2  15       60.05       64.87      9.92 o 
  -2  -2  15      588.57      620.62     29.07 o 
  -1  -2  15       40.40       49.36      7.52 o 
   0  -2  15       47.94       49.25      7.41 o 
   1  -2  15       46.05       50.63      4.16 o 
  -5  -1  15       86.74       85.59      5.28 o 
  -4  -1  15       23.64       30.10      2.73 o 
  -3  -1  15      111.07      102.42      4.43 o 
  -2  -1  15       70.26       80.32      4.05 o 
  -1  -1  15       31.25       24.69      2.43 o 
   0  -1  15       68.60       67.45      3.92 o 
   1  -1  15      255.34      259.46     15.16 o 
  -6   0  15      533.68      515.97     12.65 o 
  -5   0  15      306.97      337.17      8.91 o 
  -4   0  15      296.81      298.50      7.96 o 
  -3   0  15       15.95       14.79      1.95 o 
  -2   0  15       26.95       24.25      2.09 o 
  -1   0  15      227.14      227.01      5.67 o 
   0   0  15      121.14      120.79      5.27 o 
   1   0  15       68.76       60.68      6.56 o 
   2   0  15      187.75      132.47      8.89 o 
  -5   1  15       85.91       92.57     11.97 o 
  -4   1  15       25.19       54.49      9.58 o 
  -3   1  15      110.20      102.71     10.26 o 
  -2   1  15       74.27       86.30      9.69 o 
   0   1  15       68.82       51.30      5.47 o 
   1   1  15      253.67      228.23     11.17 o 
   2   1  15      161.45      135.77      8.89 o 
  -4   2  15      192.39      202.81     14.82 o 
  -4  -1  16       45.45       39.33      7.87 o 
  -3  -1  16      369.15      385.46     10.12 o 
  -2  -1  16      474.35      504.88     12.03 o 
  -1  -1  16      419.35      427.72      9.63 o 
  -4   0  16        0.00        2.01      2.27 o 
  -3   0  16        0.01       -0.36      2.13 o 
  -2   0  16        1.88        1.38      2.04 o 
  -1   0  16        9.22       14.14      2.96 o 
   0   0  16        0.80        1.82      3.53 o 
  -4   1  16       44.52       39.79      7.64 o 
  -3   1  16      372.83      392.39     21.20 o 
  -2   1  16      459.09      436.28     24.40 o 
                                                 
